# Supplementary material for: Dataset on the influence of zinc foliar application and vermicompost on agromorphogenic traits of Aloe vera
Source: Data Brief. 2021 Sep 30;38:107436. doi: 10.1016/j.dib.2021.107436 (PMC8498230; doi:10.1016/j.dib.2021.107436)
Supplement: Supplementary file 1 [file mmc1.zip › Microclimatic Raw data.xlsx]

## Sheet: Sheet1
Months										Days
	1	2	3	4	5	6	7	8	9	10	11	12	13	14	15	16	17	18	19	20	21	22	23	24	25	26	27	28	29	30	31
SepMax	28	33	33	35	33	33	31	33	31	30	31	32	32	32	32	32	32	29	34	33	31	30	30	30	30	31	30	33	31	33
Sep	26	27	27	28	30	28	27	26	25	26	27	26	26	27	27	27	27	26	27	25	26	27	27	25	27	26	26	27	27	27
Oct max	31	31	31	31	31	30	31	31	33	33	33	31	32	32	33	33	33	31	30	33	32	28	26	27	31	31	32	31	32	32	30
Oct Min	26	26	26	26	27	26	27	26	26	27	27	25	26	27	27	27	27	25	27	27	26	25	25	25	26	26	26	25	25	26	25
Nov Max	30	30	31	31	31	30	30	30	31	31	32	31	31	32	31	31	31	28	30	28	27	27	27	27	28	27	27	27	30	29
NOvMin	24	25	25	25	23	19	19	20	22	23	23	22	24	25	22	23	22	21	23	22	22	20	19	18	19	21	20	20	20	20
Dec max	28	28	26	28	27	27	27	23	23	24	22	23	24	26	25	26	23	25	24	24	23	23	23	26	25	26	23	24	25	27	26
Dec Min	21	20	20	21	18	21	20	17	17	17	17	17	17	19	18	17	17	16	17	16	13	13	15	16	16	16	13	13	17	16	15
Jan max	26	24	26	27	27	27	26	29	27	27	27	26	25	25	26	26	23	23	23	23	25	23	23	23	25	25	23	25	25	25	24
Jan Min	15	16	16	16	16	17	18	19	20	17	20	18	17	17	15	15	13	13	16	17	16	15	13	15	15	16	13	15	15	16	13
Feb max	22	24	26	27	28	28	25	26	28	27	26	26	27	27	27	27	27	26	28	27	30	28	28	28	28	31	29	30
FebMin	12	14	13	15	16	17	17	16	16	16	17	20	17	17	18	28	18	19	18	21	19	20	17	19	21	21	18	18
Humidity
Sept	0.84
oct	0.76
Nov	0.61
Dec	0.51
Jan	0.44
Feb	0.32

## Sheet: Sheet2
Month
September
October
November
December
January
February
SepMax	28+B9:X9	33	33	35	33	33	31	33	31	30	31	32	32	32	32	32	32	29	34	33	31	30	30	30	30	31	30	33	31	33
Sep	26	27	27	28	30	28	27	26	25	26	27	26	26	27	27	27	27	26	27	25	26	27	27	25	27	26	26	27	27	27
Oct max	31	31	31	31	31	30	31	31	33	33	33	31	32	32	33	33	33	31	30	33	32	28	26	27	31	31	32	31	32	32	30
Oct Min	26	26	26	26	27	26	27	26	26	27	27	25	26	27	27	27	27	25	27	27	26	25	25	25	26	26	26	25	25	26	25
Nov Max	30	30	31	31	31	30	30	30	31	31	32	31	31	32	31	31	31	28	30	28	27	27	27	27	28	27	27	27	30	29
NOvMin	24	25	25	25	23	19	19	20	22	23	23	22	24	25	22	23	22	21	23	22	22	20	19	18	19	21	20	20	20	20
Dec max	28	28	26	28	27	27	27	23	23	24	22	23	24	26	25	26	23	25	24	24	23	23	23	26	25	26	23	24	25	27	26
Dec Min	21	20	20	21	18	21	20	17	17	17	17	17	17	19	18	17	17	16	17	16	13	13	15	16	16	16	13	13	17	16	15
Jan max	26	24	26	27	27	27	26	29	27	27	27	26	25	25	26	26	23	23	23	23	25	23	23	23	25	25	23	25	25	25	24
Jan Min	15	16	16	16	16	17	18	19	20	17	20	18	17	17	15	15	13	13	16	17	16	15	13	15	15	16	13	15	15	16	13
Feb max	22	24	26	27	28	28	25	26	28	27	26	26	27	27	27	27	27	26	28	27	30	28	28	28	28	31	29	30
febMin	12	14	13	15	16	17	17	16	16	16	17	20	17	17	18	28	18	19	18	21	19	20	17	19	21	21	18	18
		September
	Max
	Min
	Avg
