# Supplementary material for: Dataset on the influence of zinc foliar application and vermicompost on agromorphogenic traits of Aloe vera
Source: Data Brief. 2021 Sep 30;38:107436. doi: 10.1016/j.dib.2021.107436 (PMC8498230; doi:10.1016/j.dib.2021.107436)
Supplement: Supplementary file 2 [file mmc2.zip › Raw data of Plant height (PH).xlsx]

## Sheet: Plant height
Rep	V	Z	Plant 1	Plant 2	Plant 3	Average
1	0	0	3.3	3.8	3.4	3.5
1	0	1	5.6	6.1	6.6	6.1
1	0	2	16.4	14.7	14.5	15.2
1	0	3	9.3	11.2	10.1	10.2
1	1	0	13.8	14.2	14.9	14.3
1	1	1	15.6	14.5	15.2	15.1
1	1	2	16.8	16.3	16.7	16.6
1	1	3	15.2	15.9	15.7	15.6
1	2	0	29.1	29.6	29.5	29.4
1	2	1	27.4	27.4	27.1	27.3
1	2	2	30.4	30	30.5	30.3
1	2	3	29.6	29.7	30.1	29.8
1	3	0	15.8	15.4	15.3	15.5
1	3	1	18.3	19.1	18.4	18.6
1	3	2	22.2	22.1	22.3	22.2
1	3	3	16.3	16.4	15.6	16.1
2	0	0	4.4	4.5	4	4.3
2	0	1	6.5	6.1	6.3	6.3
2	0	2	18.1	18.5	18.6	18.4
2	0	3	15.6	15.2	15.1	15.3
2	1	0	19.9	19.4	19.8	19.7
2	1	1	17.8	18.6	18.5	18.3
2	1	2	21.1	19.7	19.8	20.2
2	1	3	15.6	16.1	15.4	15.7
2	2	0	28.3	28.8	28.4	28.5
2	2	1	29.3	28.6	30.3	29.4
2	2	2	35.1	35.4	35.4	35.3
2	2	3	31	31.9	31.3	31.4
2	3	0	14.2	13.8	14.3	14.1
2	3	1	16.4	16.5	16.9	16.6
2	3	2	20.4	19.8	20.7	20.3
2	3	3	13.4	13.8	13.9	13.7
3	0	0	3.8	3.8	3.5	3.7
3	0	1	6.8	7.2	7.3	7.1
3	0	2	19	18.5	19.2	18.9
3	0	3	14.6	15.3	15.4	15.1
3	1	0	13.2	13.1	13.9	13.4
3	1	1	14.7	15.6	15.3	15.2
3	1	2	17.9	18.6	18.4	18.3
3	1	3	13.5	14.8	14.6	14.3
3	2	0	27.4	28.8	29.3	28.5
3	2	1	28.6	31	31.6	30.4
3	2	2	32.6	32.8	34.2	33.2
3	2	3	29.4	31.1	30.4	30.3
3	3	0	14	15.3	14.5	14.6
3	3	1	15.5	14.6	15.2	15.1
3	3	2	21.3	22.2	21.6	21.7
3	3	3	14.2	18	17.9	16.7
	Keys to abbreviations; PH: Plant height,Rep: Replication, V: Vermicompost , Z: Zinc
