# Supplementary material for: Dataset on the influence of zinc foliar application and vermicompost on agromorphogenic traits of Aloe vera
Source: Data Brief. 2021 Sep 30;38:107436. doi: 10.1016/j.dib.2021.107436 (PMC8498230; doi:10.1016/j.dib.2021.107436)
Supplement: Supplementary file 3 [file mmc3.zip › Raw data of Number of Leaf (NL).xlsx]

## Sheet: Number of leaves 
Rep	V	Z	Plant 1	Plant 2	Plant 3	Average
1	0	0	4	4	4	4
1	0	1	6	8	7	7
1	0	2	12	7	11	10
1	0	3	9	8	10	9
1	1	0	11	12	13	12
1	1	1	12	10	11	11
1	1	2	12	15	15	14
1	1	3	9	11	13	11
1	2	0	22	18	17	19
1	2	1	20	19	15	18
1	2	2	19	23	21	21
1	2	3	15	18	18	17
1	3	0	9	8	10	9
1	3	1	10	10	7	9
1	3	2	12	11	13	12
1	3	3	10	12	11	11
2	0	0	5	5	5	5
2	0	1	7	7	7	7
2	0	2	10	11	9	10
2	0	3	10	12	11	11
2	1	0	15	14	13	14
2	1	1	9	13	14	12
2	1	2	18	15	15	16
2	1	3	15	15	15	15
2	2	0	16	20	18	18
2	2	1	17	18	19	18
2	2	2	20	21	22	21
2	2	3	19	17	21	19
2	3	0	6	6	6	6
2	3	1	8	7	6	7
2	3	2	8	9	10	9
2	3	3	9	7	8	8
3	0	0	4	4	4	4
3	0	1	6	7	5	6
3	0	2	12	11	10	11
3	0	3	10	8	9	9
3	1	0	13	13	13	13
3	1	1	15	14	13	14
3	1	2	15	15	15	15
3	1	3	15	15	15	15
3	2	0	16	17	15	16
3	2	1	20	16	18	18
3	2	2	20	20	20	20
3	2	3	16	17	18	17
3	3	0	7	7	7	7
3	3	1	8	10	9	9
3	3	2	12	11	10	11
3	3	3	10	10	10	10
	Keys to abbreviations; NL: Number of leaves, Rep: Replication, V: Vermicompost , Z: Zinc
