# Supplementary material for: Dataset on the influence of zinc foliar application and vermicompost on agromorphogenic traits of Aloe vera
Source: Data Brief. 2021 Sep 30;38:107436. doi: 10.1016/j.dib.2021.107436 (PMC8498230; doi:10.1016/j.dib.2021.107436)
Supplement: Supplementary file 4 [file mmc4.zip › Raw data of leaf length (LL).xlsx]

## Sheet: Leaf length
Rep	V	Z	Leaf 1	Leaf 2	Leaf 3	Average
1	0	0	9.4	9.1	9.1	9.2
1	0	1	10.5	10.4	10.6	10.5
1	0	2	14.9	15.1	15	15
1	0	3	16.4	16.9	16.8	16.7
1	1	0	9.6	9.8	9.5	9.63333
1	1	1	14.2	14.3	14.7	14.4
1	1	2	17.6	17.6	17.6	17.6
1	1	3	19.6	19.7	19.8	19.7
1	2	0	16.8	16.5	16.8	16.7
1	2	1	22.5	22.6	22.1	22.4
1	2	2	25.1	25.5	25.3	25.3
1	2	3	20.1	20.3	20.5	20.3
1	3	0	9.1	9.2	9.2	9.16667
1	3	1	13.8	13.5	13.3	13.5333
1	3	2	15.6	15.7	15.6	15.6333
1	3	3	14.1	14.7	14.3	14.3667
2	0	0	8.4	8.8	8.9	8.7
2	0	1	10.3	10.4	10.8	10.5
2	0	2	16.8	16.9	16.5	16.7333
2	0	3	16.7	16.6	17.1	16.8
2	1	0	8.2	8.3	8.4	8.3
2	1	1	14.8	15.6	15.8	15.4
2	1	2	16.9	17.3	17.2	17.1333
2	1	3	18.5	20.1	19.4	19.3333
2	2	0	14.3	16.7	17.2	16.0667
2	2	1	20.5	21.3	22.1	21.3
2	2	2	25.7	24.8	28.4	26.3
2	2	3	23.4	23.9	23.8	23.7
2	3	0	9.4	9.5	9	9.3
2	3	1	11.6	13.3	12.4	12.4333
2	3	2	14.8	16.5	15.7	15.6667
2	3	3	13.8	13.9	15.6	14.4333
3	0	0	5.8	7.6	6.9	6.76667
3	0	1	10.6	11.7	11.2	11.1667
3	0	2	14.9	15.3	15.2	15.1333
3	0	3	18.8	19.1	19	18.9667
3	1	0	9.7	9.8	11.4	10.3
3	1	1	16.2	15.7	14.1	15.3333
3	1	2	17.8	18.9	17.7	18.1333
3	1	3	20.1	20.4	20.5	20.3333
3	2	0	17.9	19.3	18.4	18.5333
3	2	1	20.2	20.6	20.3	20.3667
3	2	2	25.4	26.7	26.8	26.3
3	2	3	22.4	23.6	23.8	23.2667
3	3	0	10.4	10.5	10.8	10.5667
3	3	1	13.9	14.8	16.3	15
3	3	2	17.6	17.3	17.9	17.6
3	3	3	16.5	16.8	16.3	16.5333
	Keys to abbreviations; LL: Leaf length (cm),Rep: Replication, V: Vermicompost , Z: Zinc
