# Supplementary material for: Dataset on the influence of zinc foliar application and vermicompost on agromorphogenic traits of Aloe vera
Source: Data Brief. 2021 Sep 30;38:107436. doi: 10.1016/j.dib.2021.107436 (PMC8498230; doi:10.1016/j.dib.2021.107436)
Supplement: Supplementary file 5 [file mmc5.zip › Raw data of Leaf breadth (LB).xlsx]

## Sheet: Leaf breadth
Rep	V	Z	Leaf 1	Leaf 2	Leaf 3	Average
1	0	0	2	2.1	2.2	2.1
1	0	1	2.6	2.8	2.7	2.7
1	0	2	3.6	3.6	3.6	3.6
1	0	3	3.3	3.3	3.3	3.3
1	1	0	3.2	3.2	3.2	3.2
1	1	1	3.7	3.7	3.9	3.76667
1	1	2	4.2	4.2	4.2	4.2
1	1	3	3.5	3.5	3.5	3.5
1	2	0	3.6	3.8	3.7	3.7
1	2	1	3.9	4.2	4	4.03333
1	2	2	5.1	5.2	5.2	5.16667
1	2	3	4.2	4.2	4.2	4.2
1	3	0	2.1	2.1	2.2	2.13333
1	3	1	2.3	2.3	2.3	2.3
1	3	2	4.4	4.4	4.4	4.4
1	3	3	3.1	3	3.1	3.06667
2	0	0	2.1	2.1	2.1	2.1
2	0	1	2.8	2.9	3.1	2.93333
2	0	2	3	3.8	3.8	3.53333
2	0	3	3.2	3.2	3.2	3.2
2	1	0	3.5	3.6	3.6	3.56667
2	1	1	3.3	3.3	3.3	3.3
2	1	2	4.5	4.6	4.6	4.56667
2	1	3	3.5	3.5	3.5	3.5
2	2	0	3	3	3	3
2	2	1	4.1	4.2	4.1	4.13333
2	2	2	5.2	5.1	5.1	5.13333
2	2	3	4.5	4.6	4.5	4.53333
2	3	0	2.1	2.1	2.1	2.1
2	3	1	3.7	3.8	3.8	3.76667
2	3	2	4	4.1	4.1	4.06667
2	3	3	3.5	3.6	3.5	3.53333
3	0	0	2.1	2.2	2	2.1
3	0	1	3.1	3	3	3.03333
3	0	2	3.4	3.5	3.5	3.46667
3	0	3	3.5	3.3	3.4	3.4
3	1	0	3.2	3.2	3.1	3.16667
3	1	1	3.2	3.2	3.2	3.2
3	1	2	4.4	4.3	4.4	4.36667
3	1	3	3.3	3.3	3.3	3.3
3	2	0	3	3	3.2	3.06667
3	2	1	4	4.2	4.1	4.1
3	2	2	5.2	5.2	5.1	5.16667
3	2	3	3.5	3.5	3.4	3.46667
3	3	0	3.1	3.1	3.2	3.13333
3	3	1	3	3	3.1	3.03333
3	3	2	4	4.1	4	4.03333
3	3	3	3.9	4	3.9	3.93333
	Keys to abbreviations; LB: Leaf breadth (cm),Rep: Replication, V: Vermicompost , Z: Zinc
