# Supplementary material for: Dataset on the influence of zinc foliar application and vermicompost on agromorphogenic traits of Aloe vera
Source: Data Brief. 2021 Sep 30;38:107436. doi: 10.1016/j.dib.2021.107436 (PMC8498230; doi:10.1016/j.dib.2021.107436)
Supplement: Supplementary file 6 [file mmc6.zip]

Archive with 9 entries (9 files):
- Raw data of largest leaf breadth (LLB).xlsx
- Raw data of largest leaf length (LLL).xlsx
- Raw data of largest leaf weight (LLW).xlsx
- Raw data of Leaf breadth (LB).xlsx
- Raw data of leaf length (LL).xlsx
- Raw data of Number of Leaf (NL).xlsx
- Raw data of Plant height (PH).xlsx
- Raw data of single mature leaf weight (SMLW).xlsx
- Raw data of total leaf weight per plant (TLWP).xlsx
