# Supplementary material for: Dataset on the influence of zinc foliar application and vermicompost on agromorphogenic traits of Aloe vera
Source: Data Brief. 2021 Sep 30;38:107436. doi: 10.1016/j.dib.2021.107436 (PMC8498230; doi:10.1016/j.dib.2021.107436)
Supplement: Supplementary file 6 [file mmc6.zip › Raw data of largest leaf breadth (LLB).xlsx]

## Sheet: Largest leaf breadth
Rep	V	Z	Leaf 1	Leaf 2	Leaf 3	Average
1	0	0	2.1	2.4	2.1	2.2
1	0	1	3.6	4.1	4	3.9
1	0	2	3.8	3.6	3.7	3.7
1	0	3	3.4	3.1	3.1	3.2
1	1	0	3.9	3.9	3.9	3.9
1	1	1	3.7	4	3.8	3.83333
1	1	2	3.3	3.3	3.3	3.3
1	1	3	2.9	3.3	3.2	3.13333
1	2	0	3.8	3.7	3.8	3.76667
1	2	1	3.5	3.6	3.6	3.56667
1	2	2	4.7	4.6	4.5	4.6
1	2	3	3.5	3.8	3.9	3.73333
1	3	0	2.2	2.2	2.2	2.2
1	3	1	2.6	2.7	2.5	2.6
1	3	2	3.5	3.5	3.5	3.5
1	3	3	3.4	3.5	3.6	3.5
2	0	0	2.4	2.3	2.5	2.4
2	0	1	3.5	3.5	3.5	3.5
2	0	2	3.8	3.5	3.6	3.63333
2	0	3	3.7	3.7	3.7	3.7
2	1	0	3.8	3.5	3.9	3.73333
2	1	1	3.4	3.7	3.6	3.56667
2	1	2	4.1	3.8	3.7	3.86667
2	1	3	3.7	3.7	3.7	3.7
2	2	0	3.3	3.2	3.2	3.23333
2	2	1	3.5	3.6	3.6	3.56667
2	2	2	4.2	4.2	4.2	4.2
2	2	3	3	3.1	3.2	3.1
2	3	0	2.5	2.6	2.6	2.56667
2	3	1	2.8	2.9	2.7	2.8
2	3	2	3.1	3.2	3.2	3.16667
2	3	3	3.7	3.7	3.7	3.7
3	0	0	2.1	2.1	2.1	2.1
3	0	1	3.4	3.6	3.5	3.5
3	0	2	3.7	3.6	3.5	3.6
3	0	3	3.4	3.6	3.7	3.56667
3	1	0	3.1	3.2	3.3	3.2
3	1	1	3.2	3.2	3.2	3.2
3	1	2	3.5	3.5	3.5	3.5
3	1	3	3.6	3.7	3.5	3.6
3	2	0	3.4	3.6	3.5	3.5
3	2	1	3.2	3.2	3.2	3.2
3	2	2	4.2	4.3	4.3	4.26667
3	2	3	3.4	3.6	3.7	3.56667
3	3	0	2	2.2	2.1	2.1
3	3	1	2.4	2.5	2.5	2.46667
3	3	2	3.4	3.3	3.6	3.43333
3	3	3	3.8	3.7	3.9	3.8
	Keys to abbreviations; LLB: Largest leaf breadth (cm),Rep: Replication, V: Vermicompost , Z: Zinc
