# Supplementary material for: Dataset on the influence of zinc foliar application and vermicompost on agromorphogenic traits of Aloe vera
Source: Data Brief. 2021 Sep 30;38:107436. doi: 10.1016/j.dib.2021.107436 (PMC8498230; doi:10.1016/j.dib.2021.107436)
Supplement: Supplementary file 6 [file mmc6.zip › Raw data of largest leaf length (LLL).xlsx]

## Sheet: largest leaf length
Rep	V	Z	Leaf 1	Leaf 2	Leaf 3	Average
1	0	0	10.1	9.8	10.5	10.1333
1	0	1	13.4	14.7	14.8	14.3
1	0	2	17.9	18	18.1	18
1	0	3	16.7	17.9	17.8	17.4667
1	1	0	9.3	10.2	9.5	9.66667
1	1	1	14.6	14.5	14.8	14.6333
1	1	2	17.8	18.1	17.7	17.8667
1	1	3	17.4	17.6	17.8	17.6
1	2	0	19.8	20.8	21.1	20.5667
1	2	1	22.4	23.2	22.7	22.7667
1	2	2	26.3	26.8	26.4	26.5
1	2	3	19.7	19.9	20.5	20.0333
1	3	0	9.5	9.4	9.7	9.53333
1	3	1	14.1	14.5	14.7	14.4333
1	3	2	15.5	16.7	16.4	16.2
1	3	3	15.6	15.7	15.8	15.7
2	0	0	10.3	10.2	10.6	10.3667
2	0	1	12.8	13.5	13.2	13.1667
2	0	2	18.4	18.6	18.3	18.4333
2	0	3	17.4	17.6	17.5	17.5
2	1	0	8.8	9.4	9.5	9.23333
2	1	1	16.6	16.9	16.5	16.6667
2	1	2	17.9	18.4	18.5	18.2667
2	1	3	18.3	16.4	16.6	17.1
2	2	0	20.8	19.3	18.9	19.6667
2	2	1	21.8	22.6	22.2	22.2
2	2	2	25.4	26.3	27.1	26.2667
2	2	3	19.5	20.4	20.7	20.2
2	3	0	9.4	9.8	9.4	9.53333
2	3	1	14.7	14.5	14.3	14.5
2	3	2	15.8	15.4	15.9	15.7
2	3	3	14.8	15.4	15.5	15.2333
3	0	0	9.4	9.6	9.8	9.6
3	0	1	13.7	13.8	13.8	13.7667
3	0	2	18.5	18.9	18.4	18.6
3	0	3	16.4	16.7	16.9	16.6667
3	1	0	9.7	9.8	9.7	9.73333
3	1	1	16.4	16.5	16.5	16.4667
3	1	2	18.6	18.5	18.6	18.5667
3	1	3	17.2	17.5	17.8	17.5
3	2	0	19.7	20.8	20.9	20.4667
3	2	1	23.7	23.8	23.7	23.7333
3	2	2	27.4	27.4	27.5	27.4333
3	2	3	20.1	20	20.4	20.1667
3	3	0	9.8	10.4	10.5	10.2333
3	3	1	14.8	14.3	15.9	15
3	3	2	17.8	17.4	17.6	17.6
3	3	3	13.8	14.7	14.9	14.4667
		Keys to abbreviations; LLL: Largest leaf length (cm),Rep: Replication, V: Vermicompost , Z: Zinc
