# Supplementary material for: Dataset on the influence of zinc foliar application and vermicompost on agromorphogenic traits of Aloe vera
Source: Data Brief. 2021 Sep 30;38:107436. doi: 10.1016/j.dib.2021.107436 (PMC8498230; doi:10.1016/j.dib.2021.107436)
Supplement: Supplementary file 6 [file mmc6.zip › Raw data of largest leaf weight (LLW).xlsx]

## Sheet: Largest leaf weight
Rep	V	Z	Leaf 1	Leaf 2	Leaf 3	Average
1	0	0	16.25	16.31	16.34	16.3
1	0	1	21.46	21.52	21.46	21.48
1	0	2	24.3	24.55	24.7	24.5167
1	0	3	22.1	21.92	21.88	21.9667
1	1	0	17.2	17.24	17.25	17.23
1	1	1	29.52	29.56	29.57	29.55
1	1	2	32.62	32.6	32.65	32.6233
1	1	3	24.95	24.98	24.97	24.9667
1	2	0	25.61	25.63	25.55	25.5967
1	2	1	30.33	30.37	30.34	30.3467
1	2	2	38.33	38.32	38.37	38.34
1	2	3	31.4	31.6	31.8	31.6
1	3	0	20.6	20.1	20.4	20.3667
1	3	1	33.46	33.37	33.44	33.4233
1	3	2	33.88	33.85	33.81	33.8467
1	3	3	27.7	27.6	27.44	27.58
2	0	0	16.24	16.26	16.25	16.25
2	0	1	17.8	17.86	17.88	17.8467
2	0	2	23.75	23.81	23.83	23.7967
2	0	3	17.23	17.26	17.22	17.2367
2	1	0	28.22	28.26	28.87	28.45
2	1	1	34.1	34	34.2	34.1
2	1	2	39.81	39.95	39.92	39.8933
2	1	3	28.96	28.83	28.94	28.91
2	2	0	9.45	9.51	9.53	9.49667
2	2	1	22.61	22.58	22.67	22.62
2	2	2	27.37	27.42	27.44	27.41
2	2	3	26.94	26.96	26.99	26.9633
2	3	0	15.52	15.58	15.55	15.55
2	3	1	21.6	21.64	21.67	21.6367
2	3	2	32.7	32.73	32.78	32.7367
2	3	3	27.68	27.61	27.66	27.65
3	0	0	15.29	15.33	15.36	15.3267
3	0	1	19.58	19.67	19.61	19.62
3	0	2	27.55	27.68	27.5	27.5767
3	0	3	20.45	20.53	20.54	20.5067
3	1	0	26.97	26.92	26.98	26.9567
3	1	1	33.24	33.38	33.41	33.3433
3	1	2	37.16	37.1	37.26	37.1733
3	1	3	32.4	32.57	32.73	32.5667
3	2	0	19	19.45	19.2	19.2167
3	2	1	33.47	33.63	33.64	33.58
3	2	2	36.54	36.66	36.78	36.66
3	2	3	28.61	28.67	28.73	28.67
3	3	0	25.86	25.81	25.89	25.8533
3	3	1	29.68	29.73	29.72	29.71
3	3	2	38.87	38.82	28.91	35.5333
3	3	3	30.26	30.31	30.34	30.3033
	Keys to abbreviations; LLW: Largest leaf weight (gm),Rep: Replication, V: Vermicompost , Z: Zinc
