# Supplementary material for: Dataset on the influence of zinc foliar application and vermicompost on agromorphogenic traits of Aloe vera
Source: Data Brief. 2021 Sep 30;38:107436. doi: 10.1016/j.dib.2021.107436 (PMC8498230; doi:10.1016/j.dib.2021.107436)
Supplement: Supplementary file 6 [file mmc6.zip › Raw data of single mature leaf weight (SMLW).xlsx]

## Sheet: single mature leaf weight 
Rep	V	Z	Leaf 1	Leaf 2	Leaf 3	Average
1	0	0	13.75	12.82	14.79	13.7867
1	0	1	18.86	18.93	18.96	18.9167
1	0	2	24.72	21.81	24.75	23.76
1	0	3	22.67	22.74	18.72	21.3767
1	1	0	15.47	13.54	14.56	14.5233
1	1	1	29.33	26.43	29.46	28.4067
1	1	2	35.52	38.58	38.61	37.57
1	1	3	23.21	23.25	23.27	23.2433
1	2	0	23.62	26.64	26.53	25.5967
1	2	1	29.26	29.34	29.37	29.3233
1	2	2	37.1	38.18	38.27	37.85
1	2	3	30.53	32.42	31.67	31.54
1	3	0	19.4	19.53	19.84	19.59
1	3	1	33.51	34.68	31.83	33.34
1	3	2	34.1	34.26	33.38	33.9133
1	3	3	27.47	25.35	26.63	26.4833
2	0	0	16.35	16.65	13.89	15.63
2	0	1	18.76	15.93	18.98	17.89
2	0	2	22.76	24.84	23.89	23.83
2	0	3	20.64	21.92	22.96	21.84
2	1	0	15.15	18.43	18.46	17.3467
2	1	1	34.68	31.55	34.79	33.6733
2	1	2	37.6	39.56	38.72	38.6267
2	1	3	24.57	22.94	23.91	23.8067
2	2	0	14.14	17.68	17.76	16.5267
2	2	1	30.23	31.62	29.74	30.53
2	2	2	38.12	36.77	37.89	37.5933
2	2	3	25.72	27.63	28.24	27.1967
2	3	0	15.26	14.17	16.28	15.2367
2	3	1	30.14	31.54	31.26	30.98
2	3	2	36.12	35.54	37.89	36.5167
2	3	3	23.82	27.53	28.44	26.5967
3	0	0	14.76	15.84	16.1	15.5667
3	0	1	16.63	19.22	17.28	17.71
3	0	2	24.72	26.12	26.87	25.9033
3	0	3	20.57	22.44	20.19	21.0667
3	1	0	15.86	16.24	15.11	15.7367
3	1	1	31.98	32.86	33.54	32.7933
3	1	2	34.87	37.51	38.22	36.8667
3	1	3	20.24	24.39	25.26	23.2967
3	2	0	18.44	19.05	19.31	18.9333
3	2	1	31.47	33.84	34.56	33.29
3	2	2	38.42	36.17	35.23	36.6067
3	2	3	24.68	28.79	30.48	27.9833
3	3	0	15.87	13.26	16.18	15.1033
3	3	1	26.41	28.54	29.37	28.1067
3	3	2	37.26	39.15	36.47	37.6267
3	3	3	27.5	25.82	25.49	26.27
		Keys to abbreviations; SMLW: single mature leaf weight (gm),Rep: Replication, V: Vermicompost , Z: Zinc
