# Supplementary material for: Dataset on the influence of zinc foliar application and vermicompost on agromorphogenic traits of Aloe vera
Source: Data Brief. 2021 Sep 30;38:107436. doi: 10.1016/j.dib.2021.107436 (PMC8498230; doi:10.1016/j.dib.2021.107436)
Supplement: Supplementary file 6 [file mmc6.zip › Raw data of total leaf weight per plant (TLWP).xlsx]

## Sheet: Total leaf weight per plant 
			Total Leaf weight per plant (gm)= Average Number of leaf per plant X Average weight of single mature leaf (gm)
Rep	V	Z	NL	SMLW	TLWP
1	0	0	4	13.7867	55.1467
1	0	1	7	18.9167	132.417
1	0	2	10	23.76	237.6
1	0	3	9	21.3767	192.39
1	1	0	12	14.5233	174.28
1	1	1	11	28.4067	312.473
1	1	2	14	37.57	525.98
1	1	3	11	23.2433	255.677
1	2	0	19	25.5967	486.337
1	2	1	18	29.3233	527.82
1	2	2	21	37.85	794.85
1	2	3	17	31.54	536.18
1	3	0	9	19.59	176.31
1	3	1	9	33.34	300.06
1	3	2	12	33.9133	406.96
1	3	3	11	26.4833	291.317
2	0	0	5	15.63	78.15
2	0	1	7	17.89	125.23
2	0	2	10	23.83	238.3
2	0	3	11	21.84	240.24
2	1	0	14	17.3467	242.853
2	1	1	12	33.6733	404.08
2	1	2	16	38.6267	618.027
2	1	3	15	23.8067	357.1
2	2	0	18	16.5267	297.48
2	2	1	18	30.53	549.54
2	2	2	21	37.5933	789.46
2	2	3	19	27.1967	516.737
2	3	0	6	15.2367	91.42
2	3	1	7	30.98	216.86
2	3	2	9	36.5167	328.65
2	3	3	8	26.5967	212.773
3	0	0	4	15.5667	62.2667
3	0	1	6	17.71	106.26
3	0	2	11	25.9033	284.937
3	0	3	9	21.0667	189.6
3	1	0	13	15.7367	204.577
3	1	1	14	32.7933	459.107
3	1	2	15	36.8667	553
3	1	3	15	23.2967	349.45
3	2	0	16	18.9333	302.933
3	2	1	18	33.29	599.22
3	2	2	20	36.6067	732.133
3	2	3	17	27.9833	475.717
3	3	0	7	15.1033	105.723
3	3	1	9	28.1067	252.96
3	3	2	11	37.6267	413.893
3	3	3	10	26.27	262.7
	Keys to abbreviations; TLWP:Total leaf weight per plant (gm), NL: Number of leaf, SMLW: Single mature leaf weight(gm) ,Rep: Replication, V: Vermicompost , Z: Zinc
