# Supplementary material for: Dataset on the influence of zinc foliar application and vermicompost on agromorphogenic traits of Aloe vera
Source: Data Brief. 2021 Sep 30;38:107436. doi: 10.1016/j.dib.2021.107436 (PMC8498230; doi:10.1016/j.dib.2021.107436)
Supplement: Supplementary file 11 [file mmc11.zip › Raw data of Number of Sucker (NS).xlsx]

## Sheet: Number of Sucker
Rep	V	Z	Plant 1	Plant 2	Plant 3	Average
1	0	0	1	2	1	1.33333
1	0	1	2	2	2	2
1	0	2	4	6	5	5
1	0	3	3	3	3	3
1	1	0	4	5	1	3.33333
1	1	1	5	8	7	6.66667
1	1	2	11	10	10	10.3333
1	1	3	8	7	8	7.66667
1	2	0	4	4	5	4.33333
1	2	1	12	13	11	12
1	2	2	13	14	14	13.6667
1	2	3	12	7	11	10
1	3	0	0	0	0	0
1	3	1	6	7	3	5.33333
1	3	2	10	7	12	9.66667
1	3	3	8	10	11	9.66667
2	0	0	1	1	1	1
2	0	1	3	2	1	2
2	0	2	6	7	5	6
2	0	3	3	6	5	4.66667
2	1	0	5	2	4	3.66667
2	1	1	7	6	6	6.33333
2	1	2	10	10	11	10.3333
2	1	3	6	9	7	7.33333
2	2	0	6	3	8	5.66667
2	2	1	14	8	11	11
2	2	2	17	16	14	15.6667
2	2	3	10	12	11	11
2	3	0	2	4	6	4
2	3	1	6	4	6	5.33333
2	3	2	12	11	8	10.3333
2	3	3	9	10	7	8.66667
3	0	0	2	2	2	2
3	0	1	2	5	2	3
3	0	2	4	5	6	5
3	0	3	5	3	4	4
3	1	0	6	3	3	4
3	1	1	8	7	6	7
3	1	2	11	13	12	12
3	1	3	8	10	10	9.33333
3	2	0	5	5	6	5.33333
3	2	1	12	10	13	11.6667
3	2	2	14	15	13	14
3	2	3	10	11	10	10.3333
3	3	0	2	5	5	4
3	3	1	7	7	7	7
3	3	2	9	12	13	11.3333
3	3	3	10	8	12	10
	Keys to abbreviations; Rep: Replication, V: Vermicompost , Z: Zinc
