# Supplementary material for: Dataset on the influence of zinc foliar application and vermicompost on agromorphogenic traits of Aloe vera
Source: Data Brief. 2021 Sep 30;38:107436. doi: 10.1016/j.dib.2021.107436 (PMC8498230; doi:10.1016/j.dib.2021.107436)
Supplement: Supplementary file 12 [file mmc12.zip › Raw data of Number of Tiller (NT).xlsx]

## Sheet: Number of Tiller
Rep	V	Z	Plant 1	Plant 2	Plant 3	Average
1	0	0	1	2	0	1
1	0	1	4	0	2	2
1	0	2	5	4	0	3
1	0	3	1	1	1	1
1	1	0	3	0	0	1
1	1	1	4	3	2	3
1	1	2	1	5	0	2
1	1	3	3	0	0	1
1	2	0	1	1	1	1
1	2	1	6	4	2	4
1	2	2	4	6	7	5.66667
1	2	3	5	6	4	5
1	3	0	4	3	1	2.66667
1	3	1	6	3	3	4
1	3	2	4	4	8	5.33333
1	3	3	0	0	3	1
2	0	0	2	2	2	2
2	0	1	4	0	2	2
2	0	2	7	5	3	5
2	0	3	4	3	2	3
2	1	0	5	3	1	3
2	1	1	5	3	6	4.66667
2	1	2	8	2	3	4.33333
2	1	3	2	1	0	1
2	2	0	4	3	2	3
2	2	1	5	4	5	4.66667
2	2	2	3	5	7	5
2	2	3	5	4	3	4
2	3	0	1	5	0	2
2	3	1	6	0	3	3
2	3	2	7	1	1	3
2	3	3	4	3	2	3
3	0	0	3	0	0	1
3	0	1	1	5	0	2
3	0	2	1	2	3	2
3	0	3	0	0	0	0
3	1	0	2	2	8	4
3	1	1	6	3	3	4
3	1	2	1	14	1	5.33333
3	1	3	2	7	5	4.66667
3	2	0	4	3	5	4
3	2	1	5	6	0	3.66667
3	2	2	5	4	5	4.66667
3	2	3	5	7	4	5.33333
3	3	0	3	2	1	2
3	3	1	0	0	0	0
3	3	2	6	8	1	5
3	3	3	0	2	1	1
		Keys to abbreviations;Rep: Replication, V: Vermicompost , Z: Zinc
