# Supplementary material for: Dataset on the influence of zinc foliar application and vermicompost on agromorphogenic traits of Aloe vera
Source: Data Brief. 2021 Sep 30;38:107436. doi: 10.1016/j.dib.2021.107436 (PMC8498230; doi:10.1016/j.dib.2021.107436)
Supplement: Supplementary file 13 [file mmc13.zip › Raw data of Number of Lateral Root (NLR).xlsx]

## Sheet: Number of Lateral Root
Rep	V	Z	Plant 1	Plant 2	Plant 3	Average
1	0	0	8	6	5	6.33333
1	0	1	9	11	12	10.6667
1	0	2	13	15	16	14.6667
1	0	3	12	11	14	12.3333
1	1	0	8	10	11	9.66667
1	1	1	15	19	16	16.6667
1	1	2	20	22	23	21.6667
1	1	3	18	21	24	21
1	2	0	15	16	11	14
1	2	1	16	19	21	18.6667
1	2	2	28	33	38	33
1	2	3	23	30	31	28
1	3	0	14	17	13	14.6667
1	3	1	23	25	26	24.6667
1	3	2	25	21	24	23.3333
1	3	3	21	27	25	24.3333
2	0	0	10	6	9	8.33333
2	0	1	8	12	9	9.66667
2	0	2	15	17	12	14.6667
2	0	3	14	13	11	12.6667
2	1	0	9	8	9	8.66667
2	1	1	18	16	18	17.3333
2	1	2	24	23	22	23
2	1	3	18	21	24	21
2	2	0	14	13	16	14.3333
2	2	1	19	15	18	17.3333
2	2	2	32	38	29	33
2	2	3	28	31	33	30.6667
2	3	0	16	18	15	16.3333
2	3	1	22	24	26	24
2	3	2	26	27	21	24.6667
2	3	3	24	26	21	23.6667
3	0	0	8	9	11	9.33333
3	0	1	12	14	10	12
3	0	2	9	12	15	12
3	0	3	13	10	8	10.3333
3	1	0	12	11	9	10.6667
3	1	1	16	19	21	18.6667
3	1	2	23	17	26	22
3	1	3	25	17	15	19
3	2	0	12	16	18	15.3333
3	2	1	16	17	20	17.6667
3	2	2	31	34	36	33.6667
3	2	3	32	28	35	31.6667
3	3	0	17	19	14	16.6667
3	3	1	24	18	23	21.6667
3	3	2	28	30	31	29.6667
1	3	3	22	26	28	25.3333
		Keys to abbreviations; Rep: Replication, V: Vermicompost , Z: Zinc
