# Supplementary material for: Dataset on the influence of zinc foliar application and vermicompost on agromorphogenic traits of Aloe vera
Source: Data Brief. 2021 Sep 30;38:107436. doi: 10.1016/j.dib.2021.107436 (PMC8498230; doi:10.1016/j.dib.2021.107436)
Supplement: Supplementary file 14 [file mmc14.zip › Raw data of length of Tap Root (LTR).xlsx]

## Sheet: Lenth of Tap Root
V	Z	Plant 1	Plant 2	Plant 3	Average
0	0	3.4	3.3	3.4	3.36667
0	1	3.6	3.5	3.7	3.6
0	2	4	4.1	4.2	4.1
0	3	3.5	3.6	3.6	3.56667
1	0	2.4	2.5	2.6	2.5
1	1	3.8	4.2	4	4
1	2	3.7	3.6	3.7	3.66667
1	3	2.8	2.9	3	2.9
2	0	2.8	2.7	2.6	2.7
2	1	4.3	4.2	4.3	4.26667
2	2	4.8	5.3	5.1	5.06667
2	3	3	3.1	3.2	3.1
3	0	3.7	3.6	3.9	3.73333
3	1	4.2	4	4.2	4.13333
3	2	4.7	4.6	4.9	4.73333
3	3	4.5	4.6	4.6	4.56667
2	0	0	3.2	3.2	2.13333
2	0	1	3.3	3.4	2.56667
2	0	2	4.6	4.4	3.66667
2	0	3	3	3	3
2	1	0	2.1	2.2	1.43333
2	1	1	4.5	4.4	3.3
2	1	2	4.5	4.5	3.66667
2	1	3	2	2	2.33333
2	2	0	3.1	3.2	2.1
2	2	1	4.3	4.4	3.23333
2	2	2	4.8	5	3.93333
2	2	3	4.2	4.4	3.86667
2	3	0	3.9	4	2.63333
2	3	1	4.2	4.5	3.23333
2	3	2	5	5.1	4.03333
2	3	3	3.4	3.5	3.3
3	0	0	3	3	2
3	0	1	3.5	3.3	2.6
3	0	2	4	4.2	3.4
3	0	3	3.5	3.6	3.36667
3	1	0	2	2.3	1.43333
3	1	1	3.5	3.4	2.63333
3	1	2	4.2	4.3	3.5
3	1	3	2	2	2.33333
3	2	0	2.5	2.6	1.7
3	2	1	5.3	5.7	4
3	2	2	5.2	5.3	4.16667
3	2	3	4.8	4.3	4.03333
3	3	0	3.7	3.6	2.43333
3	3	1	5.2	5.5	3.9
3	3	2	5.7	5.3	4.33333
3	3	3	5.2	5.3	4.5
		Keys to abbreviations;Rep: Replication, V: Vermicompost , Z: Zinc
