# Supplementary material for: Dataset on the influence of zinc foliar application and vermicompost on agromorphogenic traits of Aloe vera
Source: Data Brief. 2021 Sep 30;38:107436. doi: 10.1016/j.dib.2021.107436 (PMC8498230; doi:10.1016/j.dib.2021.107436)
Supplement: Supplementary file 15 [file mmc15.zip]

Archive with 1 entries (1 files):
- Raw data of Sucker height (SH).xlsx
