# Supplementary material for: Dataset on the influence of zinc foliar application and vermicompost on agromorphogenic traits of Aloe vera
Source: Data Brief. 2021 Sep 30;38:107436. doi: 10.1016/j.dib.2021.107436 (PMC8498230; doi:10.1016/j.dib.2021.107436)
Supplement: Supplementary file 15 [file mmc15.zip › Raw data of Sucker height (SH).xlsx]

## Sheet: Sucker height (SH)
Rep	V	Z	Sucker 1	Sucker 2	Sucker 3	Average
1	0	0	4.2	3.8	4.3	4.1
1	0	1	8.7	9.8	10.2	9.56667
1	0	2	12.4	10.5	13.6	12.1667
1	0	3	11.6	9.8	10.3	10.5667
1	1	0	7.6	8.3	7.9	7.93333
1	1	1	11.5	9.7	10.3	10.5
1	1	2	15.8	14.4	14.3	14.8333
1	1	3	10.4	12.6	12.5	11.8333
1	2	0	13.9	15.7	14.2	14.6
1	2	1	23.7	21.4	22.1	22.4
1	2	2	26.4	25.7	25.3	25.8
1	2	3	17.4	19.2	20.2	18.9333
1	3	0	0	0	0	0
1	3	1	25.9	19.8	21.5	22.4
1	3	2	26.5	26.8	26.3	26.5333
1	3	3	22.6	20.2	20.5	21.1
2	0	0	4	4.5	4.3	4.26667
2	0	1	8.7	8.8	8.2	8.56667
2	0	2	19.4	19.7	19.9	19.6667
2	0	3	13.5	13.8	13.6	13.6333
2	1	0	13.5	13.4	13.7	13.5333
2	1	1	14.8	14.3	14.2	14.4333
2	1	2	21.3	21.5	21.8	21.5333
2	1	3	15.2	15.6	15	15.2667
2	2	0	14.7	14.2	14.5	14.4667
2	2	1	14.1	14.5	14.9	14.5
2	2	2	21.8	21.4	21.6	21.6
2	2	3	25.4	25.3	25.9	25.5333
2	3	0	10.5	10.2	10.4	10.3667
2	3	1	14.2	14.8	14.7	14.5667
2	3	2	21.5	21.4	21.8	21.5667
2	3	3	17.9	18.2	18.7	18.2667
3	0	0	4.2	4.3	4	4.16667
3	0	1	8.3	8.8	8.9	8.66667
3	0	2	15.4	15.7	16.4	15.8333
3	0	3	11.3	12.5	10.7	11.5
3	1	0	11.7	13.4	12.9	12.6667
3	1	1	14.6	14.5	14.2	14.4333
3	1	2	20.3	19.2	19.5	19.6667
3	1	3	12.8	13.7	13.5	13.3333
3	2	0	16.3	15.8	16.9	16.3333
3	2	1	20.5	18.2	19.4	19.3667
3	2	2	20.8	21.9	23.5	22.0667
3	2	3	13.7	14.4	15.2	14.4333
3	3	0	13.4	13.8	13.9	13.7
3	3	1	20.4	19.7	22.8	20.9667
3	3	2	28.3	29.1	26.3	27.9
3	3	3	15.8	16.3	16.9	16.3333
			Keys to abbreviations;Rep: Replication, V: Vermicompost , Z: Zinc
