# Supplementary material for: Dataset on the influence of zinc foliar application and vermicompost on agromorphogenic traits of Aloe vera
Source: Data Brief. 2021 Sep 30;38:107436. doi: 10.1016/j.dib.2021.107436 (PMC8498230; doi:10.1016/j.dib.2021.107436)
Supplement: Supplementary file 16 [file mmc16.zip › Raw data of Tiller height (TH).xlsx]

## Sheet: Tiller height (cm)
Rep	V	Z	Tiller 1	Tiller 2	Tiller 3	Average
1	0	0	2.1	2.2	0	1.43333
1	0	1	10.6	0	11.5	7.36667
1	0	2	12.6	12.8	0	8.46667
1	0	3	7.7	8.4	8.8	8.3
1	1	0	3.4	0	0	1.13333
1	1	1	4.2	5.6	5.1	4.96667
1	1	2	11.8	12.5	0	8.1
1	1	3	5.4	0	0	1.8
1	2	0	6.8	7.4	7.5	7.23333
1	2	1	10.9	9.6	11.2	10.5667
1	2	2	14.8	16.9	17.3	16.3333
1	2	3	12.4	13.5	12.1	12.6667
1	3	0	8.9	9.6	9.5	9.33333
1	3	1	15.4	14.1	16.6	15.3667
1	3	2	16.7	15.3	17.4	16.4667
1	3	3	0	0	14.5	4.83333
2	0	0	3.7	3.1	3.4	3.4
2	0	1	7.8	0	7.5	5.1
2	0	2	14.8	14.9	15.7	15.1333
2	0	3	10.6	11.7	11.3	11.2
2	1	0	3.8	3.7	3.9	3.8
2	1	1	15.9	16.4	16.5	16.2667
2	1	2	18.4	20.1	19.4	19.3
2	1	3	6.8	6.9	0	4.56667
2	2	0	9.6	10.2	9.3	9.7
2	2	1	11.3	9.8	10.6	10.5667
2	2	2	18.4	17.2	17.9	17.8333
2	2	3	13.5	14.2	11.1	12.9333
2	3	0	9.7	9.3	0	6.33333
2	3	1	14.3	0	12.5	8.93333
2	3	2	15.8	16.6	16.3	16.2333
2	3	3	12.4	14.7	13.6	13.5667
3	0	0	2.9	0	0	0.966667
3	0	1	9.8	10.4	0	6.73333
3	0	2	17.4	15.6	17.8	16.9333
3	0	3	0	0	0	0
3	1	0	3.8	3.1	3.2	3.36667
3	1	1	13.8	13.9	12.8	13.5
3	1	2	15.8	15.4	16.5	15.9
3	1	3	6.6	7.2	7.6	7.13333
3	2	0	7.9	8.4	9.2	8.5
3	2	1	12.4	11.6	0	8
3	2	2	17.4	17.7	19.4	18.1667
3	2	3	10.4	10.2	10.6	10.4
3	3	0	9.3	8.1	8.4	8.6
3	3	1	0	0	0	0
3	3	2	11.7	13.9	12.2	12.6
3	3	3	0	3.6	3.8	2.46667
			Keys to abbreviations; Rep: Replication, V: Vermicompost , Z: Zinc
