# Supplementary material for: Dataset on the influence of zinc foliar application and vermicompost on agromorphogenic traits of Aloe vera
Source: Data Brief. 2021 Sep 30;38:107436. doi: 10.1016/j.dib.2021.107436 (PMC8498230; doi:10.1016/j.dib.2021.107436)
Supplement: Supplementary file 17 [file mmc17.zip › Raw data of Tiller weight (TW).xlsx]

## Sheet: Tiller weight (TW)
Rep	V	Z	Tiller 1	Tiller 2	Tiller 3	Average
1	0	0	1.1	1.2	0	0.766667
1	0	1	11.53	0	13.37	8.3
1	0	2	13.67	14.52	0	9.39667
1	0	3	12.45	12.87	10.23	11.85
1	1	0	2.65	0	0	0.883333
1	1	1	7.89	9.45	8.67	8.67
1	1	2	18.4	17.32	0	11.9067
1	1	3	12.87	0	0	4.29
1	2	0	6.23	6.78	5.32	6.11
1	2	1	18.68	17.44	18.43	18.1833
1	2	2	22.4	20.6	21.21	21.4033
1	2	3	15.81	16.27	15.35	15.81
1	3	0	8.73	9.54	9.87	9.38
1	3	1	22.87	21.26	23.89	22.6733
1	3	2	21.44	23.78	24.23	23.15
1	3	3	0	0	15.47	5.15667
2	0	0	4.63	3.11	2.98	3.57333
2	0	1	10.67	0	11.27	7.31333
2	0	2	13.72	15.65	14.82	14.73
2	0	3	12.78	12.32	12.25	12.45
2	1	0	4.24	4.37	3.92	4.17667
2	1	1	14.57	12.89	13.67	13.71
2	1	2	16.78	17.58	18.26	17.54
2	1	3	14.52	15.34	0	9.95333
2	2	0	7.54	7.23	7.11	7.29333
2	2	1	20.44	22.34	21.37	21.3833
2	2	2	27.87	27.44	27.35	27.5533
2	2	3	20.21	22.37	25.41	22.6633
2	3	0	8.38	6.28	0	4.88667
2	3	1	18.12	0	17.14	11.7533
2	3	2	21.24	23.78	24.53	23.1833
2	3	3	18.65	20.23	19.46	19.4467
3	0	0	3.23	0	0	1.07667
3	0	1	12.94	12.26	0	8.4
3	0	2	14.35	12.53	15.93	14.27
3	0	3	0	0	0	0
3	1	0	4.47	3.8	2.97	3.74667
3	1	1	10.27	8.82	7.25	8.78
3	1	2	16.37	18.43	15.38	16.7267
3	1	3	10.84	14.56	13.21	12.87
3	2	0	7.53	9.22	9.46	8.73667
3	2	1	23.53	22.8	0	15.4433
3	2	2	30.24	33.65	31.28	31.7233
3	2	3	25.49	31.8	30.44	29.2433
3	3	0	5.96	6.85	9.98	7.59667
3	3	1	0	0	0	0
3	3	2	18.46	17.54	20.68	18.8933
3	3	3	0	14.32	8.46	7.59333
			Keys to abbreviations; Rep: Replication, V: Vermicompost , Z: Zinc
