# Supplementary material for: Dataset on the influence of zinc foliar application and vermicompost on agromorphogenic traits of Aloe vera
Source: Data Brief. 2021 Sep 30;38:107436. doi: 10.1016/j.dib.2021.107436 (PMC8498230; doi:10.1016/j.dib.2021.107436)
Supplement: Supplementary file 18 [file mmc18.zip › Raw data of Sucker weight (SW).xlsx]

## Sheet: Sucker weight (SW)
Rep	V	Z	Sucker 1	Sucker 2	Sucker 3	Average
1	0	0	9.78	10.24	10.69	10.2367
1	0	1	14.51	13.69	13.54	13.9133
1	0	2	18.43	17.92	18.15	18.1667
1	0	3	13.84	14.55	14.12	14.17
1	1	0	12.36	11.12	11.27	11.5833
1	1	1	14.38	16.74	15.22	15.4467
1	1	2	20.45	21.67	20.12	20.7467
1	1	3	14.83	16.34	15.93	15.7
1	2	0	16.14	17.89	16.72	16.9167
1	2	1	24.13	24.89	24.87	24.63
1	2	2	26.92	27.52	27.84	27.4267
1	2	3	16.42	15.65	15.23	15.7667
1	3	0	0	0	0	0
1	3	1	14.55	15.39	14.1	14.68
1	3	2	31.38	30.47	30.18	30.6767
1	3	3	24.57	23.13	23.32	23.6733
2	0	0	4.83	4.21	4.76	4.6
2	0	1	15.27	15.82	15.93	15.6733
2	0	2	20.81	21.14	19.24	20.3967
2	0	3	15.8	19.37	20.67	18.6133
2	1	0	14.22	14.68	14.44	14.4467
2	1	1	15.68	16.15	16.03	15.9533
2	1	2	27.42	26.05	26.63	26.7
2	1	3	18.84	19.54	19.87	19.4167
2	2	0	16.95	17.47	17.89	17.4367
2	2	1	24.83	23.78	21.43	23.3467
2	2	2	34.22	33.79	33.26	33.7567
2	2	3	24.39	27.54	27.89	26.6067
2	3	0	13.78	12.02	11.76	12.52
2	3	1	13.1	13.87	13.74	13.57
2	3	2	20.37	19.08	19.35	19.6
2	3	3	14.26	14.55	14.82	14.5433
3	0	0	13.48	14.87	11.23	13.1933
3	0	1	21.87	20.43	20.26	20.8533
3	0	2	24.3	22.76	22.94	23.3333
3	0	3	18.23	19.84	18.35	18.8067
3	1	0	17.82	16.25	16.43	16.8333
3	1	1	17.61	17.92	17.24	17.59
3	1	2	23.89	23.67	24.92	24.16
3	1	3	24.58	20.24	22.07	22.2967
3	2	0	31.54	30.49	30.82	30.95
3	2	1	43.42	43.89	43.92	43.7433
3	2	2	41.23	44.56	45.89	43.8933
3	2	3	34.57	36.37	35.24	35.3933
3	3	0	12.85	13.45	13.91	13.4033
3	3	1	28.21	25.42	25.21	26.28
3	3	2	34.26	33.59	33.82	33.89
3	3	3	18.35	16.54	16.29	17.06
			Keys to abbreviations; Rep: Replication, V: Vermicompost , Z: Zinc
