# Supplementary material for: Dataset on the influence of zinc foliar application and vermicompost on agromorphogenic traits of Aloe vera
Source: Data Brief. 2021 Sep 30;38:107436. doi: 10.1016/j.dib.2021.107436 (PMC8498230; doi:10.1016/j.dib.2021.107436)
Supplement: Supplementary file 21 [file mmc21.zip › Raw data of nine agronomic traits.xlsx]

## Sheet: Plant height (PH)
Raw data of plant height (PH)
Rep	V	Z	Plant 1	Plant 2	Plant 3	Average
1	0	0	3.3	3.8	3.4	3.5
1	0	1	5.6	6.1	6.6	6.1
1	0	2	16.4	14.7	14.5	15.2
1	0	3	9.3	11.2	10.1	10.2
1	1	0	13.8	14.2	14.9	14.3
1	1	1	15.6	14.5	15.2	15.1
1	1	2	16.8	16.3	16.7	16.6
1	1	3	15.2	15.9	15.7	15.6
1	2	0	29.1	29.6	29.5	29.4
1	2	1	27.4	27.4	27.1	27.3
1	2	2	30.4	30	30.5	30.3
1	2	3	29.6	29.7	30.1	29.8
1	3	0	15.8	15.4	15.3	15.5
1	3	1	18.3	19.1	18.4	18.6
1	3	2	22.2	22.1	22.3	22.2
1	3	3	16.3	16.4	15.6	16.1
2	0	0	4.4	4.5	4	4.3
2	0	1	6.5	6.1	6.3	6.3
2	0	2	18.1	18.5	18.6	18.4
2	0	3	15.6	15.2	15.1	15.3
2	1	0	19.9	19.4	19.8	19.7
2	1	1	17.8	18.6	18.5	18.3
2	1	2	21.1	19.7	19.8	20.2
2	1	3	15.6	16.1	15.4	15.7
2	2	0	28.3	28.8	28.4	28.5
2	2	1	29.3	28.6	30.3	29.4
2	2	2	35.1	35.4	35.4	35.3
2	2	3	31	31.9	31.3	31.4
2	3	0	14.2	13.8	14.3	14.1
2	3	1	16.4	16.5	16.9	16.6
2	3	2	20.4	19.8	20.7	20.3
2	3	3	13.4	13.8	13.9	13.7
3	0	0	3.8	3.8	3.5	3.7
3	0	1	6.8	7.2	7.3	7.1
3	0	2	19	18.5	19.2	18.9
3	0	3	14.6	15.3	15.4	15.1
3	1	0	13.2	13.1	13.9	13.4
3	1	1	14.7	15.6	15.3	15.2
3	1	2	17.9	18.6	18.4	18.3
3	1	3	13.5	14.8	14.6	14.3
3	2	0	27.4	28.8	29.3	28.5
3	2	1	28.6	31	31.6	30.4
3	2	2	32.6	32.8	34.2	33.2
3	2	3	29.4	31.1	30.4	30.3
3	3	0	14	15.3	14.5	14.6
3	3	1	15.5	14.6	15.2	15.1
3	3	2	21.3	22.2	21.6	21.7
3	3	3	14.2	18	17.9	16.7
	Keys to abbreviations; PH: Plant height,Rep: Replication, V: Vermicompost , Z: Zinc

## Sheet: Number of leaves (NL)
Raw data of number of leaves(NL)
Rep	V	Z	Plant 1	Plant 2	Plant 3	Average
1	0	0	4	4	4	4
1	0	1	6	8	7	7
1	0	2	12	7	11	10
1	0	3	9	8	10	9
1	1	0	11	12	13	12
1	1	1	12	10	11	11
1	1	2	12	15	15	14
1	1	3	9	11	13	11
1	2	0	22	18	17	19
1	2	1	20	19	15	18
1	2	2	19	23	21	21
1	2	3	15	18	18	17
1	3	0	9	8	10	9
1	3	1	10	10	7	9
1	3	2	12	11	13	12
1	3	3	10	12	11	11
2	0	0	5	5	5	5
2	0	1	7	7	7	7
2	0	2	10	11	9	10
2	0	3	10	12	11	11
2	1	0	15	14	13	14
2	1	1	9	13	14	12
2	1	2	18	15	15	16
2	1	3	15	15	15	15
2	2	0	16	20	18	18
2	2	1	17	18	19	18
2	2	2	20	21	22	21
2	2	3	19	17	21	19
2	3	0	6	6	6	6
2	3	1	8	7	6	7
2	3	2	8	9	10	9
2	3	3	9	7	8	8
3	0	0	4	4	4	4
3	0	1	6	7	5	6
3	0	2	12	11	10	11
3	0	3	10	8	9	9
3	1	0	13	13	13	13
3	1	1	15	14	13	14
3	1	2	15	15	15	15
3	1	3	15	15	15	15
3	2	0	16	17	15	16
3	2	1	20	16	18	18
3	2	2	20	20	20	20
3	2	3	16	17	18	17
3	3	0	7	7	7	7
3	3	1	8	10	9	9
3	3	2	12	11	10	11
3	3	3	10	10	10	10
	Keys to abbreviations; NL: Number of leaves, Rep: Replication, V: Vermicompost , Z: Zinc

## Sheet: Leaf length(LL)
Raw data of leaf length (LL)
Rep	V	Z	Leaf 1	Leaf 2	Leaf 3	Average
1	0	0	9.4	9.1	9.1	9.2
1	0	1	10.5	10.4	10.6	10.5
1	0	2	14.9	15.1	15	15
1	0	3	16.4	16.9	16.8	16.7
1	1	0	9.6	9.8	9.5	9.63333
1	1	1	14.2	14.3	14.7	14.4
1	1	2	17.6	17.6	17.6	17.6
1	1	3	19.6	19.7	19.8	19.7
1	2	0	16.8	16.5	16.8	16.7
1	2	1	22.5	22.6	22.1	22.4
1	2	2	25.1	25.5	25.3	25.3
1	2	3	20.1	20.3	20.5	20.3
1	3	0	9.1	9.2	9.2	9.16667
1	3	1	13.8	13.5	13.3	13.5333
1	3	2	15.6	15.7	15.6	15.6333
1	3	3	14.1	14.7	14.3	14.3667
2	0	0	8.4	8.8	8.9	8.7
2	0	1	10.3	10.4	10.8	10.5
2	0	2	16.8	16.9	16.5	16.7333
2	0	3	16.7	16.6	17.1	16.8
2	1	0	8.2	8.3	8.4	8.3
2	1	1	14.8	15.6	15.8	15.4
2	1	2	16.9	17.3	17.2	17.1333
2	1	3	18.5	20.1	19.4	19.3333
2	2	0	14.3	16.7	17.2	16.0667
2	2	1	20.5	21.3	22.1	21.3
2	2	2	25.7	24.8	28.4	26.3
2	2	3	23.4	23.9	23.8	23.7
2	3	0	9.4	9.5	9	9.3
2	3	1	11.6	13.3	12.4	12.4333
2	3	2	14.8	16.5	15.7	15.6667
2	3	3	13.8	13.9	15.6	14.4333
3	0	0	5.8	7.6	6.9	6.76667
3	0	1	10.6	11.7	11.2	11.1667
3	0	2	14.9	15.3	15.2	15.1333
3	0	3	18.8	19.1	19	18.9667
3	1	0	9.7	9.8	11.4	10.3
3	1	1	16.2	15.7	14.1	15.3333
3	1	2	17.8	18.9	17.7	18.1333
3	1	3	20.1	20.4	20.5	20.3333
3	2	0	17.9	19.3	18.4	18.5333
3	2	1	20.2	20.6	20.3	20.3667
3	2	2	25.4	26.7	26.8	26.3
3	2	3	22.4	23.6	23.8	23.2667
3	3	0	10.4	10.5	10.8	10.5667
3	3	1	13.9	14.8	16.3	15
3	3	2	17.6	17.3	17.9	17.6
3	3	3	16.5	16.8	16.3	16.5333
	Keys to abbreviations; LL: Leaf length (cm),Rep: Replication, V: Vermicompost , Z: Zinc

## Sheet: Leaf breadth (LB)
Raw data of leaf breadth(LB)
Rep	V	Z	Leaf 1	Leaf 2	Leaf 3	Average
1	0	0	2	2.1	2.2	2.1
1	0	1	2.6	2.8	2.7	2.7
1	0	2	3.6	3.6	3.6	3.6
1	0	3	3.3	3.3	3.3	3.3
1	1	0	3.2	3.2	3.2	3.2
1	1	1	3.7	3.7	3.9	3.76667
1	1	2	4.2	4.2	4.2	4.2
1	1	3	3.5	3.5	3.5	3.5
1	2	0	3.6	3.8	3.7	3.7
1	2	1	3.9	4.2	4	4.03333
1	2	2	5.1	5.2	5.2	5.16667
1	2	3	4.2	4.2	4.2	4.2
1	3	0	2.1	2.1	2.2	2.13333
1	3	1	2.3	2.3	2.3	2.3
1	3	2	4.4	4.4	4.4	4.4
1	3	3	3.1	3	3.1	3.06667
2	0	0	2.1	2.1	2.1	2.1
2	0	1	2.8	2.9	3.1	2.93333
2	0	2	3	3.8	3.8	3.53333
2	0	3	3.2	3.2	3.2	3.2
2	1	0	3.5	3.6	3.6	3.56667
2	1	1	3.3	3.3	3.3	3.3
2	1	2	4.5	4.6	4.6	4.56667
2	1	3	3.5	3.5	3.5	3.5
2	2	0	3	3	3	3
2	2	1	4.1	4.2	4.1	4.13333
2	2	2	5.2	5.1	5.1	5.13333
2	2	3	4.5	4.6	4.5	4.53333
2	3	0	2.1	2.1	2.1	2.1
2	3	1	3.7	3.8	3.8	3.76667
2	3	2	4	4.1	4.1	4.06667
2	3	3	3.5	3.6	3.5	3.53333
3	0	0	2.1	2.2	2	2.1
3	0	1	3.1	3	3	3.03333
3	0	2	3.4	3.5	3.5	3.46667
3	0	3	3.5	3.3	3.4	3.4
3	1	0	3.2	3.2	3.1	3.16667
3	1	1	3.2	3.2	3.2	3.2
3	1	2	4.4	4.3	4.4	4.36667
3	1	3	3.3	3.3	3.3	3.3
3	2	0	3	3	3.2	3.06667
3	2	1	4	4.2	4.1	4.1
3	2	2	5.2	5.2	5.1	5.16667
3	2	3	3.5	3.5	3.4	3.46667
3	3	0	3.1	3.1	3.2	3.13333
3	3	1	3	3	3.1	3.03333
3	3	2	4	4.1	4	4.03333
3	3	3	3.9	4	3.9	3.93333
	Keys to abbreviations; LB: Leaf breadth (cm),Rep: Replication, V: Vermicompost , Z: Zinc

## Sheet: Single mature leaf weight (SMLW
Raw data of single mature leaf weight (SMLW)
Rep	V	Z	Leaf 1	Leaf 2	Leaf 3	Average
1	0	0	13.75	12.82	14.79	13.7867
1	0	1	18.86	18.93	18.96	18.9167
1	0	2	24.72	21.81	24.75	23.76
1	0	3	22.67	22.74	18.72	21.3767
1	1	0	15.47	13.54	14.56	14.5233
1	1	1	29.33	26.43	29.46	28.4067
1	1	2	35.52	38.58	38.61	37.57
1	1	3	23.21	23.25	23.27	23.2433
1	2	0	23.62	26.64	26.53	25.5967
1	2	1	29.26	29.34	29.37	29.3233
1	2	2	37.1	38.18	38.27	37.85
1	2	3	30.53	32.42	31.67	31.54
1	3	0	19.4	19.53	19.84	19.59
1	3	1	33.51	34.68	31.83	33.34
1	3	2	34.1	34.26	33.38	33.9133
1	3	3	27.47	25.35	26.63	26.4833
2	0	0	16.35	16.65	13.89	15.63
2	0	1	18.76	15.93	18.98	17.89
2	0	2	22.76	24.84	23.89	23.83
2	0	3	20.64	21.92	22.96	21.84
2	1	0	15.15	18.43	18.46	17.3467
2	1	1	34.68	31.55	34.79	33.6733
2	1	2	37.6	39.56	38.72	38.6267
2	1	3	24.57	22.94	23.91	23.8067
2	2	0	14.14	17.68	17.76	16.5267
2	2	1	30.23	31.62	29.74	30.53
2	2	2	38.12	36.77	37.89	37.5933
2	2	3	25.72	27.63	28.24	27.1967
2	3	0	15.26	14.17	16.28	15.2367
2	3	1	30.14	31.54	31.26	30.98
2	3	2	36.12	35.54	37.89	36.5167
2	3	3	23.82	27.53	28.44	26.5967
3	0	0	14.76	15.84	16.1	15.5667
3	0	1	16.63	19.22	17.28	17.71
3	0	2	24.72	26.12	26.87	25.9033
3	0	3	20.57	22.44	20.19	21.0667
3	1	0	15.86	16.24	15.11	15.7367
3	1	1	31.98	32.86	33.54	32.7933
3	1	2	34.87	37.51	38.22	36.8667
3	1	3	20.24	24.39	25.26	23.2967
3	2	0	18.44	19.05	19.31	18.9333
3	2	1	31.47	33.84	34.56	33.29
3	2	2	38.42	36.17	35.23	36.6067
3	2	3	24.68	28.79	30.48	27.9833
3	3	0	15.87	13.26	16.18	15.1033
3	3	1	26.41	28.54	29.37	28.1067
3	3	2	37.26	39.15	36.47	37.6267
3	3	3	27.5	25.82	25.49	26.27
		Keys to abbreviations; SMLW: single mature leaf weight (gm),Rep: Replication, V: Vermicompost , Z: Zinc

## Sheet: largest leaf length (LLL)
Raw data of largest leaf length (LLL)
Rep	V	Z	Largest leaf length
1	0	0	9.4
1	0	1	10.6
1	0	2	15.1
1	0	3	16.9
1	1	0	9.8
1	1	1	14.7
1	1	2	17.6
1	1	3	19.8
1	2	0	16.8
1	2	1	22.6
1	2	2	25.5
1	2	3	20.5
1	3	0	9.2
1	3	1	13.8
1	3	2	15.7
1	3	3	14.7
2	0	0	8.9
2	0	1	10.8
2	0	2	16.9
2	0	3	17.1
2	1	0	8.4
2	1	1	15.6
2	1	2	17.3
2	1	3	20.1
2	2	0	17.2
2	2	1	22.1
2	2	2	28.4
2	2	3	23.9
2	3	0	9.5
2	3	1	13.3
2	3	2	16.5
2	3	3	15.6
3	0	0	7.6
3	0	1	11.7
3	0	2	15.3
3	0	3	19.1
3	1	0	11.4
3	1	1	16.2
3	1	2	18.9
3	1	3	20.5
3	2	0	19.3
3	2	1	20.6
3	2	2	26.8
3	2	3	23.8
3	3	0	10.8
3	3	1	16.3
3	3	2	17.9
3	3	3	16.8
		Keys to abbreviations; LL: Leaf length (cm),Rep: Replication, V: Vermicompost , Z: Zinc

## Sheet: largest leaf breadth (LLB)
Raw data of largest leaf breadth(LLB)
Rep	V	Z	largest leaf breadth (LLB)
1	0	0	2.2
1	0	1	2.8
1	0	2	3.6
1	0	3	3.3
1	1	0	3.2
1	1	1	3.9
1	1	2	4.2
1	1	3	3.5
1	2	0	3.8
1	2	1	4.2
1	2	2	5.2
1	2	3	4.2
1	3	0	2.2
1	3	1	2.3
1	3	2	4.4
1	3	3	3.1
2	0	0	2.1
2	0	1	3.1
2	0	2	3.8
2	0	3	3.2
2	1	0	3.6
2	1	1	3.3
2	1	2	4.6
2	1	3	3.5
2	2	0	3
2	2	1	4.2
2	2	2	5.2
2	2	3	4.6
2	3	0	2.1
2	3	1	3.8
2	3	2	4.1
2	3	3	3.6
3	0	0	2.2
3	0	1	3.1
3	0	2	3.5
3	0	3	3.5
3	1	0	3.2
3	1	1	3.2
3	1	2	4.4
3	1	3	3.3
3	2	0	3.2
3	2	1	4.2
3	2	2	5.2
3	2	3	3.5
3	3	0	3.2
3	3	1	3.1
3	3	2	4.1
3	3	3	4
		Keys to abbreviations; LB: Leaf breadth (cm),Rep: Replication, V: Vermicompost , Z: Zinc

## Sheet: Largest leaf weight(LLW)
Raw data of largest leaf weight
Rep	V	Z	LLW
1	0	0	14.79
1	0	1	18.96
1	0	2	24.75
1	0	3	22.74
1	1	0	15.47
1	1	1	29.46
1	1	2	38.61
1	1	3	23.27
1	2	0	26.64
1	2	1	29.37
1	2	2	38.27
1	2	3	32.42
1	3	0	19.84
1	3	1	34.68
1	3	2	34.26
1	3	3	27.47
2	0	0	16.65
2	0	1	18.98
2	0	2	24.84
2	0	3	22.96
2	1	0	18.46
2	1	1	34.79
2	1	2	39.56
2	1	3	24.57
2	2	0	17.76
2	2	1	31.62
2	2	2	38.12
2	2	3	28.24
2	3	0	16.28
2	3	1	31.54
2	3	2	37.89
2	3	3	28.44
3	0	0	16.1
3	0	1	19.22
3	0	2	26.27
3	0	3	22.44
3	1	0	16.24
3	1	1	33.54
3	1	2	38.22
3	1	3	25.26
3	2	0	19.31
3	2	1	34.56
3	2	2	38.42
3	2	3	30.48
3	3	0	16.18
3	3	1	29.37
3	3	2	39.15
3	3	3	27.82
		Keys to abbreviations; SMLW: single mature leaf weight (gm),Rep: Replication, V: Vermicompost , Z: Zinc

## Sheet: total leaf weight per plant
Raw data of total leaf weight per plant
			Total Leaf weight per plant (gm)= Average Number of leaf per plant X Average weight of single mature leaf (gm)
Rep	V	Z	NL	SMLW	TLWP
1	0	0	4	13.7867	55.1467
1	0	1	7	18.9167	132.417
1	0	2	10	23.76	237.6
1	0	3	9	21.3767	192.39
1	1	0	12	14.5233	174.28
1	1	1	11	28.4067	312.473
1	1	2	14	37.57	525.98
1	1	3	11	23.2433	255.677
1	2	0	19	25.5967	486.337
1	2	1	18	29.3233	527.82
1	2	2	21	37.85	794.85
1	2	3	17	31.54	536.18
1	3	0	9	19.59	176.31
1	3	1	9	33.34	300.06
1	3	2	12	33.9133	406.96
1	3	3	11	26.4833	291.317
2	0	0	5	15.63	78.15
2	0	1	7	17.89	125.23
2	0	2	10	23.83	238.3
2	0	3	11	21.84	240.24
2	1	0	14	17.3467	242.853
2	1	1	12	33.6733	404.08
2	1	2	16	38.6267	618.027
2	1	3	15	23.8067	357.1
2	2	0	18	16.5267	297.48
2	2	1	18	30.53	549.54
2	2	2	21	37.5933	789.46
2	2	3	19	27.1967	516.737
2	3	0	6	15.2367	91.42
2	3	1	7	30.98	216.86
2	3	2	9	36.5167	328.65
2	3	3	8	26.5967	212.773
3	0	0	4	15.5667	62.2667
3	0	1	6	17.71	106.26
3	0	2	11	25.9033	284.937
3	0	3	9	21.0667	189.6
3	1	0	13	15.7367	204.577
3	1	1	14	32.7933	459.107
3	1	2	15	36.8667	553
3	1	3	15	23.2967	349.45
3	2	0	16	18.9333	302.933
3	2	1	18	33.29	599.22
3	2	2	20	36.6067	732.133
3	2	3	17	27.9833	475.717
3	3	0	7	15.1033	105.723
3	3	1	9	28.1067	252.96
3	3	2	11	37.6267	413.893
3	3	3	10	26.27	262.7
	Keys to abbreviations; TLWP:Total leaf weight per plant (gm), NL: Number of leaf, SMLW: Single mature leaf weight(gm) ,Rep: Replication, V: Vermicompost , Z: Zinc
