# Supplementary material for: Dataset on the influence of zinc foliar application and vermicompost on agromorphogenic traits of Aloe vera
Source: Data Brief. 2021 Sep 30;38:107436. doi: 10.1016/j.dib.2021.107436 (PMC8498230; doi:10.1016/j.dib.2021.107436)
Supplement: Supplementary file 22 [file mmc22.zip › Raw data of eight morphological traits.xlsx]

## Sheet: Number of sucker (NS)
Raw data of number of sucker (NS)
Rep	V	Z	Plant 1	Plant 2	Plant 3	Average
1	0	0	1	2	1	1.33333
1	0	1	2	2	2	2
1	0	2	4	6	5	5
1	0	3	3	3	3	3
1	1	0	4	5	1	3.33333
1	1	1	5	8	7	6.66667
1	1	2	11	10	10	10.3333
1	1	3	8	7	8	7.66667
1	2	0	4	4	5	4.33333
1	2	1	12	13	11	12
1	2	2	13	14	14	13.6667
1	2	3	12	7	11	10
1	3	0	0	0	0	0
1	3	1	6	7	3	5.33333
1	3	2	10	7	12	9.66667
1	3	3	8	10	11	9.66667
2	0	0	1	1	1	1
2	0	1	3	2	1	2
2	0	2	6	7	5	6
2	0	3	3	6	5	4.66667
2	1	0	5	2	4	3.66667
2	1	1	7	6	6	6.33333
2	1	2	10	10	11	10.3333
2	1	3	6	9	7	7.33333
2	2	0	6	3	8	5.66667
2	2	1	14	8	11	11
2	2	2	17	16	14	15.6667
2	2	3	10	12	11	11
2	3	0	2	4	6	4
2	3	1	6	4	6	5.33333
2	3	2	12	11	8	10.3333
2	3	3	9	10	7	8.66667
3	0	0	2	2	2	2
3	0	1	2	5	2	3
3	0	2	4	5	6	5
3	0	3	5	3	4	4
3	1	0	6	3	3	4
3	1	1	8	7	6	7
3	1	2	11	13	12	12
3	1	3	8	10	10	9.33333
3	2	0	5	5	6	5.33333
3	2	1	12	10	13	11.6667
3	2	2	14	15	13	14
3	2	3	10	11	10	10.3333
3	3	0	2	5	5	4
3	3	1	7	7	7	7
3	3	2	9	12	13	11.3333
3	3	3	10	8	12	10
	Keys to abbreviations; Rep: Replication, V: Vermicompost , Z: Zinc

## Sheet: Number of tiller(NT)
Raw data of number of tiller (NT)
Rep	V	Z	Plant 1	Plant 2	Plant 3	Average
1	0	0	1	2	0	1
1	0	1	4	0	2	2
1	0	2	5	4	5	4.66667
1	0	3	2	2	2	2
1	1	0	3	0	0	1
1	1	1	4	4	4	4
1	1	2	8	8	8	8
1	1	3	3	2	2	2.33333
1	2	0	4	4	4	4
1	2	1	11	9	9	9.66667
1	2	2	10	12	11	11
1	2	3	5	6	4	5
1	3	0	4	3	1	2.66667
1	3	1	6	5	5	5.33333
1	3	2	7	7	8	7.33333
1	3	3	3	3	3	3
2	0	0	2	2	2	2
2	0	1	4	0	2	2
2	0	2	7	5	6	6
2	0	3	4	3	2	3
2	1	0	5	3	3	3.66667
2	1	1	5	5	6	5.33333
2	1	2	9	8	9	8.66667
2	1	3	2	5	3	3.33333
2	2	0	4	4	4	4
2	2	1	10	9	9	9.33333
2	2	2	11	12	10	11
2	2	3	5	6	7	6
2	3	0	3	5	0	2.66667
2	3	1	6	0	3	3
2	3	2	7	9	10	8.66667
2	3	3	4	6	7	5.66667
3	0	0	6	0	0	2
3	0	1	1	5	0	2
3	0	2	1	2	3	2
3	0	3	0	0	0	0
3	1	0	2	2	8	4
3	1	1	6	3	3	4
3	1	2	11	14	11	12
3	1	3	7	7	5	6.33333
3	2	0	4	3	5	4
3	2	1	5	6	12	7.66667
3	2	2	10	11	11	10.6667
3	2	3	9	8	8	8.33333
3	3	0	4	3	4	3.66667
3	3	1	0	0	0	0
3	3	2	8	10	11	9.66667
3	3	3	8	7	6	7
		Keys to abbreviations;Rep: Replication, V: Vermicompost , Z: Zinc

## Sheet: Tiller height (TH)
Raw data of tiller height (TH)
Rep	V	Z	Tiller 1	Tiller 2	Tiller 3	Average
1	0	0	2.1	2.2	0	1.43333
1	0	1	10.6	0	11.5	7.36667
1	0	2	15	14.54	16.1	15.2133
1	0	3	7.7	8.4	8.8	8.3
1	1	0	9.4	0	0	3.13333
1	1	1	14.2	15.6	15.1	14.9667
1	1	2	14.8	12.5	15.6	14.3
1	1	3	5.4	5.8	5.9	5.7
1	2	0	6.8	7.4	7.5	7.23333
1	2	1	10.9	9.6	11.2	10.5667
1	2	2	14.8	16.9	17.3	16.3333
1	2	3	12.4	13.5	12.1	12.6667
1	3	0	8.9	9.6	9.5	9.33333
1	3	1	15.4	14.1	16.6	15.3667
1	3	2	16.7	15.3	17.4	16.4667
1	3	3	8	9.5	14.5	10.6667
2	0	0	3.7	3.1	3.4	3.4
2	0	1	7.8	0	7.5	5.1
2	0	2	14.8	14.9	15.7	15.1333
2	0	3	10.6	11.7	11.3	11.2
2	1	0	3.8	3.7	3.9	3.8
2	1	1	15.9	16.4	16.5	16.2667
2	1	2	18.4	20.1	19.4	19.3
2	1	3	6.8	6.9	7.9	7.2
2	2	0	9.6	10.2	9.3	9.7
2	2	1	11.3	9.8	10.6	10.5667
2	2	2	18.4	17.2	17.9	17.8333
2	2	3	13.5	14.2	11.1	12.9333
2	3	0	9.7	9.3	0	6.33333
2	3	1	14.3	0	14.5	9.6
2	3	2	15.8	16.6	16.3	16.2333
2	3	3	12.4	14.7	13.6	13.5667
3	0	0	12.9	0	0	4.3
3	0	1	9.8	10.4	0	6.73333
3	0	2	17.4	15.6	17.8	16.9333
3	0	3	0	0	0	0
3	1	0	3.8	3.1	3.2	3.36667
3	1	1	13.8	13.9	12.8	13.5
3	1	2	15.8	15.4	16.5	15.9
3	1	3	6.6	7.2	7.6	7.13333
3	2	0	7.9	8.4	9.2	8.5
3	2	1	12.4	11.6	0	8
3	2	2	17.4	17.7	19.4	18.1667
3	2	3	10.4	10.2	10.6	10.4
3	3	0	9.3	8.1	8.4	8.6
3	3	1	0	0	0	0
3	3	2	11.7	13.9	12.2	12.6
3	3	3	0	13.6	13.8	9.13333
			Keys to abbreviations; Rep: Replication, V: Vermicompost , Z: Zinc

## Sheet: Tiller weight (TW)
Raw data of tiller weight (TW)
Rep	V	Z	Tiller 1	Tiller 2	Tiller 3	Average
1	0	0	1.1	1.2	0	0.766667
1	0	1	11.53	0	13.37	8.3
1	0	2	13.67	14.52	0	9.39667
1	0	3	12.45	12.87	12.23	12.5167
1	1	0	12.65	0	0	4.21667
1	1	1	7.89	9.45	8.67	8.67
1	1	2	18.4	17.32	14.6	16.7733
1	1	3	12.87	12.14	12	12.3367
1	2	0	6.23	6.78	5.32	6.11
1	2	1	18.68	17.44	18.43	18.1833
1	2	2	22.4	20.6	21.21	21.4033
1	2	3	15.81	16.27	15.35	15.81
1	3	0	8.73	9.54	9.87	9.38
1	3	1	22.87	21.26	23.89	22.6733
1	3	2	21.44	23.78	24.23	23.15
1	3	3	0	0	31.42	10.4733
2	0	0	4.63	3.11	2.98	3.57333
2	0	1	10.67	0	11.27	7.31333
2	0	2	13.72	15.65	14.82	14.73
2	0	3	12.78	12.32	12.25	12.45
2	1	0	4.24	4.37	3.92	4.17667
2	1	1	14.57	12.89	13.67	13.71
2	1	2	16.78	17.58	18.26	17.54
2	1	3	14.52	15.34	0	9.95333
2	2	0	7.54	7.23	7.11	7.29333
2	2	1	20.44	22.34	21.37	21.3833
2	2	2	27.87	27.44	27.35	27.5533
2	2	3	20.21	22.37	25.41	22.6633
2	3	0	18.38	16.27	0	11.55
2	3	1	28.12	0	27.14	18.42
2	3	2	21.24	23.78	24.53	23.1833
2	3	3	18.65	20.23	19.46	19.4467
3	0	0	3.23	0	0	1.07667
3	0	1	12.94	12.26	0	8.4
3	0	2	14.35	12.53	15.93	14.27
3	0	3	0	0	0	0
3	1	0	4.47	3.8	2.97	3.74667
3	1	1	10.27	8.82	7.25	8.78
3	1	2	16.37	18.43	15.38	16.7267
3	1	3	10.84	14.56	13.21	12.87
3	2	0	7.53	9.22	9.46	8.73667
3	2	1	23.53	22.8	0	15.4433
3	2	2	30.24	33.65	31.28	31.7233
3	2	3	25.49	31.8	30.44	29.2433
3	3	0	5.96	6.85	9.98	7.59667
3	3	1	0	0	0	0
3	3	2	18.46	17.54	20.68	18.8933
3	3	3	0	14.32	8.46	7.59333
			Keys to abbreviations; Rep: Replication, V: Vermicompost , Z: Zinc

## Sheet: Sucker height (SH)
Raw data of sucker height (SH)
Rep	V	Z	Sucker 1	Sucker 2	Sucker 3	Average
1	0	0	4.2	3.8	4.3	4.1
1	0	1	8.7	9.8	10.2	9.56667
1	0	2	12.4	10.5	13.6	12.1667
1	0	3	11.6	9.8	10.3	10.5667
1	1	0	7.6	8.3	7.9	7.93333
1	1	1	11.5	9.7	10.3	10.5
1	1	2	15.8	14.4	14.3	14.8333
1	1	3	10.4	12.6	12.5	11.8333
1	2	0	13.9	15.7	14.2	14.6
1	2	1	23.7	21.4	22.1	22.4
1	2	2	26.4	25.7	25.3	25.8
1	2	3	17.4	19.2	20.2	18.9333
1	3	0	0	0	0	0
1	3	1	25.9	19.8	21.5	22.4
1	3	2	26.5	26.8	26.3	26.5333
1	3	3	22.6	20.2	20.5	21.1
2	0	0	4	4.5	4.3	4.26667
2	0	1	8.7	8.8	8.2	8.56667
2	0	2	19.4	19.7	19.9	19.6667
2	0	3	13.5	13.8	13.6	13.6333
2	1	0	13.5	13.4	13.7	13.5333
2	1	1	14.8	14.3	14.2	14.4333
2	1	2	21.3	21.5	21.8	21.5333
2	1	3	15.2	15.6	15	15.2667
2	2	0	14.7	14.2	14.5	14.4667
2	2	1	14.1	14.5	14.9	14.5
2	2	2	21.8	21.4	21.6	21.6
2	2	3	25.4	25.3	25.9	25.5333
2	3	0	10.5	10.2	10.4	10.3667
2	3	1	14.2	14.8	14.7	14.5667
2	3	2	21.5	21.4	21.8	21.5667
2	3	3	17.9	18.2	18.7	18.2667
3	0	0	4.2	4.3	4	4.16667
3	0	1	8.3	8.8	8.9	8.66667
3	0	2	15.4	15.7	16.4	15.8333
3	0	3	11.3	12.5	10.7	11.5
3	1	0	11.7	13.4	12.9	12.6667
3	1	1	14.6	14.5	14.2	14.4333
3	1	2	20.3	19.2	19.5	19.6667
3	1	3	12.8	13.7	13.5	13.3333
3	2	0	16.3	15.8	16.9	16.3333
3	2	1	20.5	18.2	19.4	19.3667
3	2	2	20.8	21.9	23.5	22.0667
3	2	3	13.7	14.4	15.2	14.4333
3	3	0	13.4	13.8	13.9	13.7
3	3	1	20.4	19.7	22.8	20.9667
3	3	2	28.3	29.1	26.3	27.9
3	3	3	15.8	16.3	16.9	16.3333
			Keys to abbreviations;Rep: Replication, V: Vermicompost , Z: Zinc

## Sheet: Sucker weight (SH)
Raw data of sucker weight (SH)
Rep	V	Z	Sucker 1	Sucker 2	Sucker 3	Average
1	0	0	9.78	10.24	10.69	10.2367
1	0	1	14.51	13.69	13.54	13.9133
1	0	2	18.43	17.92	18.15	18.1667
1	0	3	13.84	14.55	14.12	14.17
1	1	0	12.36	11.12	11.27	11.5833
1	1	1	14.38	16.74	15.22	15.4467
1	1	2	20.45	21.67	20.12	20.7467
1	1	3	14.83	16.34	15.93	15.7
1	2	0	16.14	17.89	16.72	16.9167
1	2	1	24.13	24.89	24.87	24.63
1	2	2	26.92	27.52	27.84	27.4267
1	2	3	16.42	15.65	15.23	15.7667
1	3	0	0	0	0	0
1	3	1	14.55	15.39	14.1	14.68
1	3	2	31.38	30.47	30.18	30.6767
1	3	3	24.57	23.13	23.32	23.6733
2	0	0	4.83	4.21	4.76	4.6
2	0	1	15.27	15.82	15.93	15.6733
2	0	2	20.81	21.14	19.24	20.3967
2	0	3	15.8	19.37	20.67	18.6133
2	1	0	14.22	14.68	14.44	14.4467
2	1	1	15.68	16.15	16.03	15.9533
2	1	2	27.42	26.05	26.63	26.7
2	1	3	18.84	19.54	19.87	19.4167
2	2	0	16.95	17.47	17.89	17.4367
2	2	1	24.83	23.78	21.43	23.3467
2	2	2	34.22	33.79	33.26	33.7567
2	2	3	24.39	27.54	27.89	26.6067
2	3	0	13.78	12.02	11.76	12.52
2	3	1	13.1	13.87	13.74	13.57
2	3	2	20.37	19.08	19.35	19.6
2	3	3	14.26	14.55	14.82	14.5433
3	0	0	13.48	14.87	11.23	13.1933
3	0	1	21.87	20.43	20.26	20.8533
3	0	2	24.3	22.76	22.94	23.3333
3	0	3	18.23	19.84	18.35	18.8067
3	1	0	17.82	16.25	16.43	16.8333
3	1	1	17.61	17.92	17.24	17.59
3	1	2	23.89	23.67	24.92	24.16
3	1	3	24.58	20.24	22.07	22.2967
3	2	0	31.54	30.49	30.82	30.95
3	2	1	43.42	43.89	43.92	43.7433
3	2	2	41.23	44.56	45.89	43.8933
3	2	3	34.57	36.37	35.24	35.3933
3	3	0	12.85	13.45	13.91	13.4033
3	3	1	28.21	25.42	25.21	26.28
3	3	2	34.26	33.59	33.82	33.89
3	3	3	18.35	16.54	16.29	17.06
			Keys to abbreviations; Rep: Replication, V: Vermicompost , Z: Zinc

## Sheet: Number of lateral root
Raw data of number of lateral root (NLR)
Rep	V	Z	Plant 1	Plant 2	Plant 3	Average
1	0	0	8	6	5	6.33333
1	0	1	9	11	12	10.6667
1	0	2	13	15	16	14.6667
1	0	3	12	11	14	12.3333
1	1	0	8	10	11	9.66667
1	1	1	15	19	16	16.6667
1	1	2	20	22	23	21.6667
1	1	3	18	21	24	21
1	2	0	15	16	11	14
1	2	1	16	19	21	18.6667
1	2	2	28	33	38	33
1	2	3	23	30	31	28
1	3	0	14	17	13	14.6667
1	3	1	23	25	26	24.6667
1	3	2	25	21	24	23.3333
1	3	3	21	27	25	24.3333
2	0	0	10	6	9	8.33333
2	0	1	8	12	9	9.66667
2	0	2	15	17	12	14.6667
2	0	3	14	13	11	12.6667
2	1	0	9	8	9	8.66667
2	1	1	18	16	18	17.3333
2	1	2	24	23	22	23
2	1	3	18	21	24	21
2	2	0	14	13	16	14.3333
2	2	1	19	15	18	17.3333
2	2	2	32	38	29	33
2	2	3	28	31	33	30.6667
2	3	0	16	18	15	16.3333
2	3	1	22	24	26	24
2	3	2	26	27	21	24.6667
2	3	3	24	26	21	23.6667
3	0	0	8	9	11	9.33333
3	0	1	12	14	10	12
3	0	2	9	12	15	12
3	0	3	13	10	8	10.3333
3	1	0	12	11	9	10.6667
3	1	1	16	19	21	18.6667
3	1	2	23	17	26	22
3	1	3	25	17	15	19
3	2	0	12	16	18	15.3333
3	2	1	16	17	20	17.6667
3	2	2	31	34	36	33.6667
3	2	3	32	28	35	31.6667
3	3	0	17	19	14	16.6667
3	3	1	24	18	23	21.6667
3	3	2	28	30	31	29.6667
1	3	3	22	26	28	25.3333
		Keys to abbreviations; Rep: Replication, V: Vermicompost , Z: Zinc

## Sheet: Length of tap root
raw data of length of tap root (LTR)
V	Z	Plant 1	Plant 2	Plant 3	Average
0	0	3.4	3.3	3.4	3.36667
0	1	3.6	3.5	3.7	3.6
0	2	4	4.1	4.2	4.1
0	3	3.5	3.6	3.6	3.56667
1	0	2.4	2.5	2.6	2.5
1	1	3.8	4.2	4	4
1	2	3.7	3.6	3.7	3.66667
1	3	2.8	2.9	3	2.9
2	0	2.8	2.7	2.6	2.7
2	1	4.3	4.2	4.3	4.26667
2	2	4.8	5.3	5.1	5.06667
2	3	3	3.1	3.2	3.1
3	0	3.7	3.6	3.9	3.73333
3	1	4.2	4	4.2	4.13333
3	2	4.7	4.6	4.9	4.73333
3	3	4.5	4.6	4.6	4.56667
2	0	0	3.2	3.2	2.13333
2	0	1	3.3	3.4	2.56667
2	0	2	4.6	4.4	3.66667
2	0	3	3	3	3
2	1	0	2.1	2.2	1.43333
2	1	1	4.5	4.4	3.3
2	1	2	4.5	4.5	3.66667
2	1	3	2	2	2.33333
2	2	0	3.1	3.2	2.1
2	2	1	4.3	4.4	3.23333
2	2	2	4.8	5	3.93333
2	2	3	4.2	4.4	3.86667
2	3	0	3.9	4	2.63333
2	3	1	4.2	4.5	3.23333
2	3	2	5	5.1	4.03333
2	3	3	3.4	3.5	3.3
3	0	0	3	3	2
3	0	1	3.5	3.3	2.6
3	0	2	4	4.2	3.4
3	0	3	3.5	3.6	3.36667
3	1	0	2	2.3	1.43333
3	1	1	3.5	3.4	2.63333
3	1	2	4.2	4.3	3.5
3	1	3	2	2	2.33333
3	2	0	2.5	2.6	1.7
3	2	1	5.3	5.7	4
3	2	2	5.2	5.3	4.16667
3	2	3	4.8	4.3	4.03333
3	3	0	3.7	3.6	2.43333
3	3	1	5.2	5.5	3.9
3	3	2	5.7	5.3	4.33333
3	3	3	5.2	5.3	4.5
		Keys to abbreviations;Rep: Replication, V: Vermicompost , Z: Zinc
