# Supplementary material for: Dataset on the influence of zinc foliar application and vermicompost on agromorphogenic traits of Aloe vera
Source: Data Brief. 2021 Sep 30;38:107436. doi: 10.1016/j.dib.2021.107436 (PMC8498230; doi:10.1016/j.dib.2021.107436)
Supplement: Supplementary file 23 [file mmc23.zip › Raw data of microclimate.xlsx]

## Sheet: Humidity
Monthly humidity (%) during experimental Period
Months										Days
	1	2	3	4	5	6	7	8	9	10	11	12	13	14	15	16	17	18	19	20	21	22	23	24	25	26	27	28	29	30	31	Average
September Maximum	90	91	87	89	89	88	90	89	90	87	88	89	88	89	88	89	89	88	87	88	89	91	90	90	91	88	90	91	98	91		89.4
September Minimum	85	86	84	85	86	85	84	82	82	84	85	82	84	83	85	85	84	84	84	86	85	83	85	86	85	86	86	85	86	86		84.6
October Maximum	86	85	86	86	85	86	86	87	85	85	84	87	88	89	88	89	88	86	87	85	87	87	86	87	88	86	85	86	88	87	87	86.5161
October Minimum	80	79	81	82	82	80	83	81	82	82	82	79	80	82	81	79	79	80	80	81	81	82	81	80	82	80	82	83	83	84	83	81.1613
November Maximum	74	74	72	70	73	72	71	73	72	71	72	72	71	70	72	73	72	72	73	71	72	73	72	71	74	73	72	74	73	73		72.2333
November Minimum	69	68	69	68	70	68	70	68	69	68	70	70	67	67	68	69	67	67	68	67	69	70	68	69	70	68	69	72	69	70		68.7
December Maximum	72	72	73	71	72	73	72	71	74	73	72	74	73	73	71	69	67	67	68	67	69	70	69	68	67	67	68	69	67	67	69	70.129
December Minimum	66	68	65	67	67	68	69	67	67	68	68	69	68	70	68	66	65	64	65	64	64	66	65	64	63	64	64	66	65	64	65	66.0968
January Maximum	72	73	72	71	70	70	72	67	67	68	67	69	70	69	68	69	70	67	68	71	70	67	67	68	69	68	69	70	68	69	68	69.129
January Minimum	65	64	64	66	63	65	65	64	62	63	64	63	64	63	64	63	64	63	62	63	64	64	63	64	63	65	65	66	64	63	64	63.8387
February Maximum	63	61	64	65	64	63	64	64	62	63	62	64	64	65	63	64	63	64	64	63	61	62	62	63	62	63	61	61				63
February Minimum	57	59	57	59	60	58	60	59	57	58	57	57	59	68	58	57	58	57	58	58	57	57	58	59	58	57	57	56				58.2143
			Maximum	Average	Minimum
		September	89.4	87	84.6
		October	86.5161	83.84	81.1613
		November	72.2333	70.47	68.7
		December	70.129	68.11	66.0968
		January	69.129	66.48	63.8387
		February	63	60.6	58.2143

## Sheet: Temperature
Monthly temperature (0c) during experimental periods
Months										Days
	1	2	3	4	5	6	7	8	9	10	11	12	13	14	15	16	17	18	19	20	21	22	23	24	25	26	27	28	29	30	31	avg
September Maximum	28	33	33	35	33	33	31	33	31	30	31	32	32	32	32	32	32	29	34	33	31	30	30	30	30	31	30	33	31	33		31.6
September Minimum	26	27	27	28	30	28	27	26	25	26	27	26	26	27	27	27	27	26	27	25	26	27	27	25	27	26	26	27	27	27		26.66
October Maximum	31	31	31	31	31	30	31	31	33	33	33	31	32	32	33	33	33	31	30	33	32	28	26	27	31	31	32	31	32	32	30	31.16
October Minimum	26	26	26	26	27	26	27	26	26	25	27	25	26	27	27	27	27	25	27	27	26	25	25	25	26	26	26	25	25	26	25	26
November Maximum	30	30	31	31	31	30	30	30	31	31	32	31	31	32	31	31	31	28	30	28	27	27	27	27	28	27	27	27	30	29		29.53
November Minimum	24	25	25	25	23	19	19	20	22	23	23	22	24	25	22	23	22	21	23	22	22	20	19	18	19	21	20	20	20	20		21.7
December Maximum	28	28	26	28	27	27	27	23	23	24	22	23	24	26	25	26	23	25	24	24	23	23	23	26	25	26	23	24	25	27	26	24.96
December Minimum	21	20	20	21	18	21	20	17	17	17	17	17	17	19	18	17	17	16	17	16	13	13	15	16	16	16	13	13	17	16	15	16.96
January Maximum	26	24	26	27	27	27	26	29	27	27	27	26	25	25	26	26	23	23	23	23	25	23	23	23	25	25	23	25	25	25	24	25.12
January Minimum	15	16	16	16	16	17	18	19	20	17	20	18	17	17	15	15	13	13	16	17	16	15	13	15	15	16	13	15	15	16	13	15.9
February Maximum	22	24	26	27	28	28	25	26	28	27	26	26	27	27	27	27	27	26	28	27	30	28	28	28	28	31	29	30				27.17
February Minimum	12	14	13	15	16	17	17	16	16	16	17	20	17	17	18	28	18	19	18	21	19	20	17	19	21	21	18	18				17.78
				September Maximum	31.6		Months		Maximum temperature			Average temperature			Minimum temperature
				September Minimum	26.66		September		31.6			29.13			26.66
				October Maximum	31.16		October		31.16			28.58			26
				October Minimum	26		November		29.53			25.61			21.7
				November Maximum	29.53		December		24.96			20.96			16.96
				November Minimum	21.7		January		25.12			20.51			15.9
				December Maximum	24.96		February		27.17			22.47			17.78
				December Minimum	16.96
				January Maximum	25.12
				January Minimum	15.9
				February Maximum	27.17
				February Minimum	17.78
