# Supplementary material for: Dataset on the influence of zinc foliar application and vermicompost on agromorphogenic traits of Aloe vera
Source: Data Brief. 2021 Sep 30;38:107436. doi: 10.1016/j.dib.2021.107436 (PMC8498230; doi:10.1016/j.dib.2021.107436)
Supplement: Supplementary file 24 [file mmc24.zip › principal component analysis.xlsx]

## Sheet: Raw data
Raw data for principal component analysis
Rep	V	Z	PH	NL	LL	LB	SMLW	LLL	LLB	LLW	TLWP
1	0	0	3.5	4	9.2	2.1	13.7867	9.4	2.2	14.79	55.1467
1	0	1	6.1	7	10.5	2.7	18.9167	10.6	2.8	18.96	132.417
1	0	2	15.2	10	15	3.6	23.76	15.1	3.6	24.75	237.6
1	0	3	10.2	9	16.7	3.3	21.3767	16.9	3.3	22.74	192.39
1	1	0	14.3	12	9.63333	3.2	14.5233	9.8	3.2	15.47	174.28
1	1	1	15.1	11	14.4	3.76667	28.4067	14.7	3.9	29.46	312.473
1	1	2	16.6	14	17.6	4.2	37.57	17.6	4.2	38.61	525.98
1	1	3	15.6	11	19.7	3.5	23.2433	19.8	3.5	23.27	255.677
1	2	0	29.4	19	16.7	3.7	25.5967	16.8	3.8	26.64	486.337
1	2	1	27.3	18	22.4	4.03333	29.3233	22.6	4.2	29.37	527.82
1	2	2	30.3	21	25.3	5.16667	37.85	25.5	5.2	38.27	794.85
1	2	3	29.8	17	20.3	4.2	31.54	20.5	4.2	32.42	536.18
1	3	0	15.5	9	9.16667	2.13333	19.59	9.2	2.2	19.84	176.31
1	3	1	18.6	9	13.5333	2.3	33.34	13.8	2.3	34.68	300.06
1	3	2	22.2	12	15.6333	4.4	33.9133	15.7	4.4	34.26	406.96
1	3	3	16.1	11	14.3667	3.06667	26.4833	14.7	3.1	27.47	291.317
2	0	0	4.3	5	8.7	2.1	15.63	8.9	2.1	16.65	78.15
2	0	1	6.3	7	10.5	2.93333	17.89	10.8	3.1	18.98	125.23
2	0	2	18.4	10	16.7333	3.53333	23.83	16.9	3.8	24.84	238.3
2	0	3	15.3	11	16.8	3.2	21.84	17.1	3.2	22.96	240.24
2	1	0	19.7	14	8.3	3.56667	17.3467	8.4	3.6	18.46	242.853
2	1	1	18.3	12	15.4	3.3	33.6733	15.6	3.3	34.79	404.08
2	1	2	20.2	16	17.1333	4.56667	38.6267	17.3	4.6	39.56	618.027
2	1	3	15.7	15	19.3333	3.5	23.8067	20.1	3.5	24.57	357.1
2	2	0	28.5	18	16.0667	3	16.5267	17.2	3	17.76	297.48
2	2	1	29.4	18	21.3	4.13333	30.53	22.1	4.2	31.62	549.54
2	2	2	35.3	21	26.3	5.13333	37.5933	28.4	5.2	38.12	789.46
2	2	3	31.4	19	23.7	4.53333	27.1967	23.9	4.6	28.24	516.737
2	3	0	14.1	6	9.3	2.1	15.2367	9.5	2.1	16.28	91.42
2	3	1	16.6	7	12.4333	3.76667	30.98	13.3	3.8	31.54	216.86
2	3	2	20.3	9	15.6667	4.06667	36.5167	16.5	4.1	37.89	328.65
2	3	3	13.7	8	14.4333	3.53333	26.5967	15.6	3.6	28.44	212.773
3	0	0	3.7	4	6.76667	2.1	15.5667	7.6	2.2	16.1	62.2667
3	0	1	7.1	6	11.1667	3.03333	17.71	11.7	3.1	19.22	106.26
3	0	2	18.9	11	15.1333	3.46667	25.9033	15.3	3.5	26.27	284.937
3	0	3	15.1	9	18.9667	3.4	21.0667	19.1	3.5	22.44	189.6
3	1	0	13.4	13	10.3	3.16667	15.7367	11.4	3.2	16.24	204.577
3	1	1	15.2	14	15.3333	3.2	32.7933	16.2	3.2	33.54	459.107
3	1	2	18.3	15	18.1333	4.36667	36.8667	18.9	4.4	38.22	553
3	1	3	14.3	15	20.3333	3.3	23.2967	20.5	3.3	25.26	349.45
3	2	0	28.5	16	18.5333	3.06667	18.9333	19.3	3.2	19.31	302.933
3	2	1	30.4	18	20.3667	4.1	33.29	20.6	4.2	34.56	599.22
3	2	2	33.2	20	26.3	5.16667	36.6067	26.8	5.2	38.42	732.133
3	2	3	30.3	17	23.2667	3.46667	27.9833	23.8	3.5	30.48	475.717
3	3	0	14.6	7	10.5667	3.13333	15.1033	10.8	3.2	16.18	105.723
3	3	1	15.1	9	15	3.03333	28.1067	16.3	3.1	29.37	252.96
3	3	2	21.7	11	17.6	4.03333	37.6267	17.9	4.1	39.15	413.893
3	3	3	16.7	10	16.5333	3.93333	26.27	16.8	4	27.82	262.7

## Sheet: analysed data
Number	of	Observations:	48
CORRELATION	MATRIX
	PH	NL	LL	LB	SMLW	LLL	LLB	LLW	TLWP
PH	1	0.8868	0.7899	0.7105	0.5695	0.7924	0.7098	0.5683	0.8263
NL	0.8868	1	0.8045	0.7298	0.5217	0.8049	0.7232	0.518	0.8866
LL	0.7899	0.8045	1	0.7783	0.6509	0.9965	0.7771	0.6554	0.8419
LB	0.7105	0.7298	0.7783	1	0.7557	0.7763	0.9973	0.7526	0.8494
SMLW	0.5695	0.5217	0.6509	0.7557	1	0.6514	0.7449	0.9979	0.8214
LLL	0.7924	0.8049	0.9965	0.7763	0.6514	1	0.7752	0.6559	0.8421
LLB	0.7098	0.7232	0.7771	0.9973	0.7449	0.7752	1	0.7413	0.8416
LLW	0.5683	0.518	0.6554	0.7526	0.9979	0.6559	0.7413	1	0.8166
TLWP	0.8263	0.8866	0.8419	0.8494	0.8214	0.8421	0.8416	0.8166	1
COVARIANCE	MATRIX
	PH	NL	LL	LB	SMLW	LLL	LLB	LLW	TLWP
PH	66.67	33.821	31.788	4.5448	35.841	32.446	4.5444	36.108	1287.2
NL	33.821	21.815	18.521	2.6703	18.781	18.853	2.6484	18.825	790
LL	31.788	18.521	24.294	3.0052	24.729	24.631	3.0033	25.135	791.7
LB	4.545	2.67	3.005	0.6138	4.563	3.05	0.6127	4.588	127
SMLW	35.841	18.781	24.729	4.5632	59.412	25.177	4.5018	59.849	1207.9
LLL	32.446	18.853	24.631	3.0498	25.177	25.146	3.048	25.594	805.7
LLB	4.544	2.648	3.003	0.6127	4.502	3.048	0.6148	4.523	125.9
LLW	36.108	18.825	25.135	4.5879	59.849	25.594	4.523	60.545	1212.2
TLWP	1287.22	790.026	791.743	126.957	1207.86	805.699	125.901	1212.24	36400.4
	principal component score
		PC1	PC2	PC3	PC4	PC5	PC6	PC7	PC8	PC9
	PH	0.0352922	-0.404458	0.718153	-0.538918	0.170122	0.00403759	0.00133789	0.00524662	-0.00208599
	NL	0.021647	-0.272896	0.0360699	-0.0486771	-0.95926	0.00177773	-0.0332983	-0.00571264	0.00803502
	LL	0.021708	-0.107611	0.369719	0.585686	0.0127757	-0.00146968	-0.0498601	0.711039	-0.000388432
	LB	0.00348021	0.00795444	0.0227904	0.0185007	-0.0114101	-0.695206	0.057725	-0.0235667	-0.715356
	SMLW	0.0331238	0.603083	0.298212	-0.0963278	-0.129667	-0.0345628	-0.719575	-0.0336589	-0.00742253
	LLL	0.0220908	-0.110006	0.380135	0.590465	0.0198993	0.0529122	0.0139727	-0.700619	-0.00126475
	LLB	0.00345128	0.00682719	0.0240803	0.0194081	0.00130683	-0.713154	0.0412819	-0.0258007	0.698588
	LLW	0.0332451	0.611722	0.328144	-0.0743167	-0.181042	0.0638587	0.688025	0.0337922	0.0107302
	TLWP	0.997547	-0.0154545	-0.063655	-0.000154966	0.0244532	0.00259103	0.00207058	0.000143358	-9.64757e-05
