# Supplementary material for: Dataset on the influence of zinc foliar application and vermicompost on agromorphogenic traits of Aloe vera
Source: Data Brief. 2021 Sep 30;38:107436. doi: 10.1016/j.dib.2021.107436 (PMC8498230; doi:10.1016/j.dib.2021.107436)
Supplement: Supplementary file 25 [file mmc25.zip › Correlation analysis.xlsx]

## Sheet: Raw data of correlation 
Raw data for correlation analysis
Rep	V	Z	PH	NL	LL	LB	SMLW	LLL	LLB	LLW	TLWP
1	0	0	3.5	4	9.2	2.1	13.7867	9.4	2.2	14.79	55.1467
1	0	1	6.1	7	10.5	2.7	18.9167	10.6	2.8	18.96	132.417
1	0	2	15.2	10	15	3.6	23.76	15.1	3.6	24.75	237.6
1	0	3	10.2	9	16.7	3.3	21.3767	16.9	3.3	22.74	192.39
1	1	0	14.3	12	9.63333	3.2	14.5233	9.8	3.2	15.47	174.28
1	1	1	15.1	11	14.4	3.76667	28.4067	14.7	3.9	29.46	312.473
1	1	2	16.6	14	17.6	4.2	37.57	17.6	4.2	38.61	525.98
1	1	3	15.6	11	19.7	3.5	23.2433	19.8	3.5	23.27	255.677
1	2	0	29.4	19	16.7	3.7	25.5967	16.8	3.8	26.64	486.337
1	2	1	27.3	18	22.4	4.03333	29.3233	22.6	4.2	29.37	527.82
1	2	2	30.3	21	25.3	5.16667	37.85	25.5	5.2	38.27	794.85
1	2	3	29.8	17	20.3	4.2	31.54	20.5	4.2	32.42	536.18
1	3	0	15.5	9	9.16667	2.13333	19.59	9.2	2.2	19.84	176.31
1	3	1	18.6	9	13.5333	2.3	33.34	13.8	2.3	34.68	300.06
1	3	2	22.2	12	15.6333	4.4	33.9133	15.7	4.4	34.26	406.96
1	3	3	16.1	11	14.3667	3.06667	26.4833	14.7	3.1	27.47	291.317
2	0	0	4.3	5	8.7	2.1	15.63	8.9	2.1	16.65	78.15
2	0	1	6.3	7	10.5	2.93333	17.89	10.8	3.1	18.98	125.23
2	0	2	18.4	10	16.7333	3.53333	23.83	16.9	3.8	24.84	238.3
2	0	3	15.3	11	16.8	3.2	21.84	17.1	3.2	22.96	240.24
2	1	0	19.7	14	8.3	3.56667	17.3467	8.4	3.6	18.46	242.853
2	1	1	18.3	12	15.4	3.3	33.6733	15.6	3.3	34.79	404.08
2	1	2	20.2	16	17.1333	4.56667	38.6267	17.3	4.6	39.56	618.027
2	1	3	15.7	15	19.3333	3.5	23.8067	20.1	3.5	24.57	357.1
2	2	0	28.5	18	16.0667	3	16.5267	17.2	3	17.76	297.48
2	2	1	29.4	18	21.3	4.13333	30.53	22.1	4.2	31.62	549.54
2	2	2	35.3	21	26.3	5.13333	37.5933	28.4	5.2	38.12	789.46
2	2	3	31.4	19	23.7	4.53333	27.1967	23.9	4.6	28.24	516.737
2	3	0	14.1	6	9.3	2.1	15.2367	9.5	2.1	16.28	91.42
2	3	1	16.6	7	12.4333	3.76667	30.98	13.3	3.8	31.54	216.86
2	3	2	20.3	9	15.6667	4.06667	36.5167	16.5	4.1	37.89	328.65
2	3	3	13.7	8	14.4333	3.53333	26.5967	15.6	3.6	28.44	212.773
3	0	0	3.7	4	6.76667	2.1	15.5667	7.6	2.2	16.1	62.2667
3	0	1	7.1	6	11.1667	3.03333	17.71	11.7	3.1	19.22	106.26
3	0	2	18.9	11	15.1333	3.46667	25.9033	15.3	3.5	26.27	284.937
3	0	3	15.1	9	18.9667	3.4	21.0667	19.1	3.5	22.44	189.6
3	1	0	13.4	13	10.3	3.16667	15.7367	11.4	3.2	16.24	204.577
3	1	1	15.2	14	15.3333	3.2	32.7933	16.2	3.2	33.54	459.107
3	1	2	18.3	15	18.1333	4.36667	36.8667	18.9	4.4	38.22	553
3	1	3	14.3	15	20.3333	3.3	23.2967	20.5	3.3	25.26	349.45
3	2	0	28.5	16	18.5333	3.06667	18.9333	19.3	3.2	19.31	302.933
3	2	1	30.4	18	20.3667	4.1	33.29	20.6	4.2	34.56	599.22
3	2	2	33.2	20	26.3	5.16667	36.6067	26.8	5.2	38.42	732.133
3	2	3	30.3	17	23.2667	3.46667	27.9833	23.8	3.5	30.48	475.717
3	3	0	14.6	7	10.5667	3.13333	15.1033	10.8	3.2	16.18	105.723
3	3	1	15.1	9	15	3.03333	28.1067	16.3	3.1	29.37	252.96
3	3	2	21.7	11	17.6	4.03333	37.6267	17.9	4.1	39.15	413.893
3	3	3	16.7	10	16.5333	3.93333	26.27	16.8	4	27.82	262.7

## Sheet: analysed data
CORRELATION	ANALYSIS
Pearson's	product-moment	correlation,	Prob	>	|r|
	PH	NL	LL	LB	SMLW	LLL	LLB	LLW	TLWP
PH	coef	1	0.8868	0.7899	0.7105	0.5695	0.7924	0.7098	0.5683	0.8263
	p-value	0	0	0	0	0	0	0	0
	n	48	48	48	48	48	48	48	48	48
NL	coef	0.8868	1	0.8045	0.7298	0.5217	0.8049	0.7232	0.518	0.8866
	p-value	0	0	0	0.0001	0	0	0.0002	0
	n	48	48	48	48	48	48	48	48	48
LL	coef	0.7899	0.8045	1	0.7783	0.6509	0.9965	0.7771	0.6554	0.8419
	p-value	0	0	0	0	0	0	0	0
	n	48	48	48	48	48	48	48	48	48
LB	coef	0.7105	0.7298	0.7783	1	0.7557	0.7763	0.9973	0.7526	0.8494
	p-value	0	0	0	0	0	0	0	0
	n	48	48	48	48	48	48	48	48	48
SMLW	coef	0.5695	0.5217	0.6509	0.7557	1	0.6514	0.7449	0.9979	0.8214
	p-value	0	0.0001	0	0	0	0	0	0
	n	48	48	48	48	48	48	48	48	48
LLL	coef	0.7924	0.8049	0.9965	0.7763	0.6514	1	0.7752	0.6559	0.8421
	p-value	0	0	0	0	0	0	0	0
	n	48	48	48	48	48	48	48	48	48
LLB	coef	0.7098	0.7232	0.7771	0.9973	0.7449	0.7752	1	0.7413	0.8416
	p-value	0	0	0	0	0	0	0	0
	n	48	48	48	48	48	48	48	48	48
LLW	coef	0.5683	0.518	0.6554	0.7526	0.9979	0.6559	0.7413	1	0.8166
	p-value	0	0.0002	0	0	0	0	0	0
	n	48	48	48	48	48	48	48	48	48
TLWP	coef	0.8263	0.8866	0.8419	0.8494	0.8214	0.8421	0.8416	0.8166	1
	p-value	0	0	0	0	0	0	0	0
	n	48	48	48	48	48	48	48	48	48
